# Supplementary material for: Morphological and Phylogenetic Analyses Reveal Four New Species of Gnomoniopsis (Gnomoniaceae, Diaporthales) from China
Source: J Fungi (Basel). 2022 Jul 25;8(8):770. doi: 10.3390/jof8080770 (PMC9331987; doi:10.3390/jof8080770)
Supplement: Supplementary file 1 [file jof-08-00770-s001.zip]

Archive with 1 entries (1 files):
- supplementary file S1.fas
