# Supplementary material for: Morphological and Phylogenetic Analyses Reveal Four New Species of Gnomoniopsis (Gnomoniaceae, Diaporthales) from China
Source: J Fungi (Basel). 2022 Jul 25;8(8):770. doi: 10.3390/jof8080770 (PMC9331987; doi:10.3390/jof8080770)
Supplement: Supplementary file 1 [file jof-08-00770-s001.zip › supplementary file S1.fas]

>Gnomoniopsis_alderdunense__CBS_125680_
TCATTGCTGGAACAAACGCCCCCACGGGTGCTACCCAGAAACCCTTTGTGAATTCTTCTC---TATTGTTGCCTCGGCGC-AGACTGGC-TTCGT-ACGAAGTCCCTTGTT------------GGCAACAGCAA-GGAGCAGGTCGGCCGGTGGCC--CTATAAACTCTATG-TTTTTCA----TGTATCTTCTGAGT-AAACAATTATAAATGAATCAAAACTTTTAACAACGGATCTCTTGGTTCTGGCATCGATGAAGAACGCAGCGAAATGCGATAAGTAATGTGAATTGCAGAATTCAGTGAATCATCGAATCTTTGAACGCACATTGCGCCCGCTGGTATTCCAGCGGGCATGCCTGTTCGAGCGTCATTTCAACCCTCAAAA---CCTC-GGTTTTGGTGTTGGAGGACTACGCAGTAAAAT--GCGTAGCCTCTGAAATTCAGTGGCGGGCTCGCTAGAATTTTGAGCGTAGTAA-TTT-ATACC-TCGTTTG-TAAAGACTAGTGATGCTTTTCTTGCCGTAAAACCCCC-----------CACAATCTCACCATCAATCCGATCTCCTTGATCATCGAAACCATCTCAT-CGCAGACAACCCTCGAACCTCAAGCTGCGACCGCAAGGTTGC-GGCTGTCTGCTCG---TGGGGCTGAGTGGGCTCGTC--TTTTTTCGCCCTGTGCACAATTTTC--GTTTTCGGTGGTGCGGGG-TTTGT--CGCTCTTATCTGGGAGATAGACAAACGTGACCCACCCCTGCGTTACTCAAG---AGGGGCCATCTCGGCCAACCTCTACC---CAC-CTTGACAGCCCGTG-CCTATGCT--CTCCTTCCCTTGGCCAATGAACCATGAT---ACCGATGCTAACTCGATTGTTAT--CGCAGCTGCTGAGCTCGGAAAGGGTTCTTTCAAGTATGCCTGGGTTCTGGACAAGCTGAAGGCTGAGCGTGAGCGTGGAATCACCATCGACATTGCTCTCTGGAAGTTCGAGACTCCCAGGTACTACGTCACCGTCATTGGTAAGCTAGC---------------CCCCATCA-TTGGCCATATCGTGC-AGGTTCGACAGTCTTGCTGCCTGAACGCGCGCGATAGTGGTTTTGGCAATCACTTGATTTCACA---ACAT-CCGCTGACGCCTTGATTCTACAGACGCTCCCGGTCACCGTGATTTCATCAAGAACATGGGTGCTGCCTTCTGGTGCGTACCCG-AACCCCAC---GATCATGTTTTACGACGCGACAAG-GTCATCTCGAACGTGT--TGTGGCTTCCATG---------ACTGACCTCGTCTGCAGGCAAACCATCTCTGGCGAGCACGGCCTCGACAGCAATGGCGTGTATG----TACATC--ATAACCCCC---CCGGCC--------------CGATTCAAG--C-----CCAGAACTGACCACCATGAAGCTACAATGGCACCTCTGAGCTCCAGCTCGAGCGCATGAATGTCTACTTCAACGAGGTATGTC----------TGTCAAAACCT----GGGGTGTCCTCAT-GGCAAGC-----CTGCTCGGTTTACT--G---TGGCGGAAA---CTGACGCG-TTTTCCCTCAAGGCCTCCGGCAACAAGTACGTTCCCCGTGCCGTCCTCGTCGATCTCGAGCCTGGTACCATGGACGCCGTCCGTGCCGGCCCCTTCGGTCAGCTT----------------------
>Gnomoniopsis_alderdunense__CBS_125681_
TCATTGCTGGAACAAACGCCCCCACGGGTGCTACCCAGAAACCCTTTGTGAATTCTTCTC---TATTGTTGCCTCGGCGC-AGACTGGC-TTCGT-ACGAAGTCCCTTGTT------------GGCAACAGCAA-GGAGCAGGTCGGCCGGTGGCC--CTATAAACTCTATG-TTTTTCA----TGTATCTTCTGAGT-AAACAATTATAAATGAATCAAAACTTTTAACAACGGATCTCTTGGTTCTGGCATCGATGAAGAACGCAGCGAAATGCGATAAGTAATGTGAATTGCAGAATTCAGTGAATCATCGAATCTTTGAACGCACATTGCGCCCGCTGGTATTCCAGCGGGCATGCCTGTTCGAGCGTCATTTCAACCCTCAAAA---CCTC-GGTTTTGGTGTTGGAGGACTACGCAGTAAAAT--GCGTAGCCTCTGAAATTCAGTGGCGGGCTCGCTAGAATTTTGAGCGTAGTAA-TTT-ATACC-TCGTTTG-TAAAGACTAGTGATGCTTTTCTTGCCGTAAAACCCCC-----------CACAATCTCACCATCAATCCGATCTCCTTGATCATCGAAACCATCTCAT-CGCAGACAACCCTCGAACCTCAAGCTGCGACCGCAAGGTTGC-GGCTGTCTGCTCG---TGGGGCTGAGTGGGCTCGTC--TTTTTTCGCCCTGTGCACAATTTTC--GTTTTCGGTGGTGCGGGG-TTTGT--CGCTCTTATCTGGGAGATAGACAAACGTGACCCACCCCTGCGTTACTCAAG---AGGGGCCATCTCGGCCAACCTCTACC---CAC-CTTGACAGCCCGTG-CCTATGCT--CTCCTTCCCTTGGCCAATGAACCATGAT---ACCGATGCTAACTCGATTGTTAT--CGCAGCTGCTGAGCTCGGAAAGGGTTCTTTCAAGTATGCCTGGGTTCTGGACAAGCTGAAGGCTGAGCGTGAGCGTGGAATCACCATCGACATTGCTCTCTGGAAGTTCGAGACTCCCAGGTACTACGTCACCGTCATTGGTAAGCTAGC---------------CCCCATCA-TTGGCCATGTCGTGC-AGGTTCGACAGTCTTGCTGCCTGAACGCGCGCGATAGTGGTTTTGGCAATCACTTGATTTCACA---ACAT-CCGCTGACGCCTTGATTCTACAGACGCTCCCGGTCACCGTGATTTCATCAAGAACATGGGTGCTGCCTTCTGGTGCGTACCCG-AACCCCAC---GATCATGTTTTACGACGCGACAAG-GTCATCTCGAACGTGT--TGTGGCTTCCATG---------ACTGACCTCGTCTGCAGGCAAACCATCTCTGGCGAGCACGGCCTCGACAGCAATGGCGTGTATG----TACATC--ATAACCCCC---CCGGCC--------------CGATTCAAG--C-----CCAGAACTGACCACCATGAAGCTACAATGGCACCTCTGAGCTCCAGCTCGAGCGCATGAATGTCTACTTCAACGAGGTATGTC----------TGTCAAAACCT----GGGGTGTCCTCAT-GGCAAGC-----CTGCTCGGTTTACT--G---TGGCGGAAA---CTGACGCG-TTTTCCCTCAAGGCCTCCGGCAACAAGTACGTTCCCCGTGCCGTCCTCGTCGATCTCGAGCCTGGTACCATGGACGCCGTCCGTGCCGGCCCCTTCGGTCAGCTT----------------------
>Gnomoniopsis_castanopsidis_CFCC_54437__
--ATTGCTGGAATAAACGCCCTCACGGGTGCTACCCAGAAACCCTTTGTGAATTTTTCTC---AAATGTTGCCTCGGCAT-GGACTGGC-CTTTTTACAAGGTCCCTTTTC---------TTTCAGAAGA-----GGAGCAGGTCGGCCGGTGGCC--CTATAAACTCTTGT-TTTTTACAA--TGTATCTTCTGAGTTTTTAAAAAATAAATGAATCAAAACTTTTAACAACGGATCTCTTGGTTCTGGCATCGATGAAGAACGCAGCGAAATGCGATAAGTAATGTGAATTGCAGAATTCAGTGAATCATCGAATCTTTGAACGCACATTGCGCCCGCTGGTATTCCAGCGGGCATGCCTGTTCGAGCGTCATTTCAACCCTCAAAA---CTTC-TGTTTTGGTGTTGGAGGAATAC-CTGTAAAA---GGGTACCCTCTGAAATTTAGTGGCGGGCTCGCTAGAATTTTGAGCGTAGTAA-TTT-TTACCTTCGTTTA-TAGAGACTAGTGATG--TTCTTTGCCGTAAAACCCCC-----------CATCA---------------------------------------------CAAAATACCTCAAAGTGCTGC-TGCTGCAACCGTAAGGTCGT-GGCCGTTTGCCT--TTGGGGGGCAAAGTGGCTCGTC--TTTTTTCGCCCACTGCACATTTTTC--GTTTTCGGTGGTGCGGGG-TTTGT--CCCTCTTATCTGGGAGATAGACAAACGTGACCCACTCTTG-GTCACTC------AATGGTCCTCTCGGCCATCCTCCATC---CAC-CTCAACAGCCCATA-CCCACATC--CTCACCTTCCCTACTTGCATACAATGACCATCTTGATGCTAACTCGATTCTCAT--CACAGCTGCTGAGCTCGGAAAGGGTTCTTTCAAGTAC--------------------------------------------------------------------------------------------------------------------------------------------------------------------------------------------------------------------------------------------------------------------------------------------------------------------------------------------------------------------------------------------------------------------------------------------------------------------------------------------------------------------------------------------------------------------------------------------------------------------------------------------------------------------------------------------------------------------------------------------------------------------------------------------------------------------------------------------
>Gnomoniopsis_castanopsidis_CFCC_55878__
--ATTGCTGGAATAAACGCCCTCACGGGTGCTACCCAGAAACCCTTTGTGAATTTTTCTC---AAATGTTGCCTCGGCAT-GGACTGGC-CTTTTTACAAGGTCCCTTTTC---------TTTCAGAAGA-----GGAGCAGGTCGGCCGGTGGCC--CTATAAACTC-TTGTTTTTTACAA--TGTATCTTCTGAGTTTTTAAAAAATAAATGAATCAAAACTTTTAACAACGGATCTCTTGGTTCTGGCATCGATGAAGAACGCAGCGAAATGCGATAAGTAATGTGAATTGCAGAATTCAGTGAATCATCGAATCTTTGAACGCACATTGCGCCCGCTGGTATTCCAGCGGGCATGCCTGTTCGAGCGTCATTTCAACCCTCAAAA---CTTC-TGTTTTGGTGTTGGAGGAATAC-CTGTAAAA---GGGTACCCTCTGAAATTTAGTGGCGGGCTCGCTAGAATTTTGAGCGTAGTAA-TTT-TTACCTTCGTTTA-TAGAGACTAGTGATG--TTCTTTGCCGTAAAACCCCC-----------CATCA---------------------------------------------CAAAATACCTCAAAGTGCTGC-TGCTGCAACCGTAAGGTCGT-GGCCGTTTGCCT--TTGGGGGGCAAAGTGGCTCGTC--TTTTTTCGCCCACTGCACATTTTTC--GTTTTCGGTGGTGCGGGG-TTTGT--CCCTCTTATCTGGGAGATAGACAAACGTGACCCACTCTTG-GTCACTC------AATGGTCCTCTCGGCCATCCTCCATC---CAC-CTCAACAGCCCATA-CCCACATC--CTCACCTTCCCTACTTGCATACAATGACCATCTTGATGCTAACTCGATTCTCAT--CACAGCTGCTGAGCTCGGAAAGGGTTCTTTCAAGTAC--------------------------------------------------------------------------------------------------------------------------------------------------------------------------------------------------------------------------------------------------------------------------------------------------------------------------------------------------------------------------------------------------------------------------------------------------------------------------------------------------------------------------------------------------------------------------------------------------------------------------------------------------------------------------------------------------------------------------------------------------------------------------------------------------------------------------------------------
>Gnomoniopsis_chamaemori__CBS_803_79
TCATTGCTGGAACAAACGCCCTCACGGGTGCTACCCAGAAACCCTTTGTGAATTATTCTC---TATTGTTGCCTCGGCGC-AGACTGGC-TTCGT-ACGAAGTCCCTTGTT------------GGCAACAGCAA-GGAGCAGGTCGGCCGGTGGCC--CTATAAACTCTTTGTTTTTTCT----TGTTTCCTCTGAGT-AAATAACTATAAATGAATCAAAACTTTTAACAACGGATCTCTTGGTTCTGGCATCGATGAAGAACGCAGCGAAATGCGATAAGTAATGTGAATTGCAGAATTCAGTGAATCATCGAATCTTTGAACGCACATTGCGCCCGCTGGTATTCCAGCGGGCATGCCTGTTCGAGCGTCATTTCAACCCTCAAAA---CCTC-GGTTTTGGTGTTGGAGGACTACGCGGTAAAAC--GCGTAGCCTCTGAAATTCAGTGGCGGGCTCGCTAGAATTTTGAGCGTAGTAA-TCT-ATACC-TCGTTTG-TAAAGACTAGTGATGC-TTTCTTGCCGTAAAACCCCCCCACTTTCTGA------------------------------------------------------------------------------------------------------------------------------------------------------------------------------------------------------------------------------------------------------------------------------------------------------------------------------------------------------------------------------------------------------------------------------------------------------------------------------------------------------------------------------------------------------------------------------------------------------------------------------------------------------------------------------------------------GGTGCTGCCTTCTGGTGCGTACCCG-AGTCCCAC---GAACATGTTTTTCAACGCGACAAG-GACATCTCGAACGTGT--TGTGGCTTCGATG---------ACTGACCTCGTTTGCAGGCAAACCATCTCTGGCGAGCACGGCCTCGACAGCAATGGCGTGTATG----TA-----CAAAACTCCC---CCGGCGGCGATATATC-ACGCGATTCAAG--C-----CCAGAACTGACCGCCATGTAGCTACAATGGCACCTCTGAGCTCCAGCTCGAGCGCATGAATGTCTACTTCAACGAGGTATGTC----------TACTAAAACCG----GTGGTGTCCTCAT-GGCAAGC-----CTGCTCGGTTTACT--G---TGGCGGAAA---CTGACGCG-TTTCTCCTCAAGGCCTCCGGCAACAAGTACGTTCCCCGTGCCGTCCTCGTCGATCTCGAGCCTGGTACCATGGACGCCGTCCGTGCCGGCCCCTTCGGTCAGCTTTT--------------------
>Gnomoniopsis_chinensis_CFCC_52286__
TCATTGCTGGAACAAACGCCCTCACGGGTGCTACCCAGAAACCCTTTGTGAATT-TTCTA---TACTGTTGCCTCGGCAT-GGACTGGC-TTCGTCACGAAGTCCCTTTTT---------TTTCGAAAGAGAGAAGGAGCAGGTCGGCCGGTGGCC--CTATAAACTC-TTG-TTTTTACTA--TGTATCTTCTGAGT-AAACAACTATAAATGAATCAAAACTTTTAACAACGGATCTCTTGGTTCTGGCATCGATGAAGAACGCAGCGAAATGCGATAAGTAATGTGAATTGCAGAATTCAGTGAATCATCGAATCTTTGAACGCACATTGCGCCCGCTGGTATTCCAGCGGGCATGCCTGTTCGAGCGTCATTTCAACCCTCAAAA---CCTC-GGTTTTGGTGTTGGAGGAATAC-TTGTAAAA---GAGTACCCTCTGAAATTTAGTGGCGGGCTCGCTAGAATTTTGAGCGTAGTAATTTT-ATACC-TCGTTTATTAAAGACTAGCGGTT--GCTCTTGCCGTAAAACCCCC--------------------------------------------------------------TTCGAACTTCCTGAGTCTTC-CGCTGCGATCGCGAGGTGGC-AGCTATAGGCTTG---GGGGGCGGGCTTGGCTCGT---TTTTTTCGCCTACTGCACATTTTTC--GTTTTCCGTGGTGCGGGG-TTTGT--CGCTCTTATCAGGGAGATAGACAAACGTGACCCACTCCAC-GTCACTC------CACGGCCATCTTGGTCATCGTCCACCA--CAC-CTCAATAGTCCATG-CCTACAAT--TTCATTGCCCTAAACAATTAATCATGAC---CTTGACGCTGACTCGATACTCAT--TCTAGCTGCTGAGCTCGGAAAGGGTTCTTTCAAGTACGCCTGGGTTCTGGACAAACTGAAGGCTGAGCGTGAGCGTGGAATCACCATCGATATTGCTCTCTGGAAGTTCGAGACTCCCAAGTACTATGTCACCGTTATTGGTAAGTCCTAACAACAATAAC--ATTCTCGTCTGCGGGCCATGTCGTGT-AGGTGCGGTAGCATTGCTACCCGAC--TGCACGACATTGGTCGC-ACAATTCTGCAATTCCGCG---ACATATTGCTAACAATCATCTCCCACAGACGCTCCCGGTCACCGTGATTTCATCAAGAACATGGGTGCTGCTTTCTGGTGCGTACTCG-AGCTTCAC---AATCACATTCCTCGACGCGAACTG-CCCACCTCGACCGTGT--CGCAGCTTTGACC---------ACTGACTCCGATTGCAGGCAAACCATCTCTGGCGAGCACGGCCTCGACAGCAATGGCGTGTACG----TA------TCTTACCTC---TACGCCGCACG-CACT-ACGCGATTTTGG--C-----TCAGAACTGATCATCATGCAGCTACAATGGTACCTCCGAGCTCCAGCTCGAGCGTATGAACGTCTACTTCAACGAGGTAAGTCTTATCAACTCTACCAACACC-----GGGGCGATTCT---TGCGGCG-----CTGCCCGCTGTACA--A---GCATGGAAT---CTGACGCG--TTTTACTCCAGGCTTCCGGCAACAAGTACGTTCCCCGCGCCGTTCTCGTCGATCTGGAGCCCGGTACCATGGACGCCGTCCGCGCTGGTCCCTTCGGTCAGCTG----------------------
>Gnomoniopsis_chinensis_CFCC_52288__
TCATTGCTGGAACAAACGCCCTCACGGGTGCTACCCAGAAACCCTTTGTGAATT-TTCTA---TACTGTTGCCTCGGCAT-GGACTGGC-TTCGTCACGAAGTCCCTTTTT----------TTCGCAAGAGAGAAGGAGCAGGTCGGCCGGTGGCC--CTATAAACTC-TTG-TTTTTACTA--TGTATCTTCTGAGT-AAACAACTATAAATGAATCAAAACTTTTAACAACGGATCTCTTGGTTCTGGCATCGATGAAGAACGCAGCGAAATGCGATAAGTAATGTGAATTGCAGAATTCAGTGAATCATCGAATCTTTGAACGCACATTGCGCCCGCTGGTATTCCAGCGGGCATGCCTGTTCGAGCGTCATTTCAACCCTCAAAA---CCTC-GGTTTTGGTGTTGGAGGAATAC-TTGTAAAA---GAGTACCCTCTGAAATTCAGTGGCGGGCTCGCTAGAATTTTGAGCGTAGTAATTTT-ATACC-TCGTTTATTAAAGACTAGCGGTT--GCTCTTGCCGTAAAACCCCC--------------------------------------------------------------TTCGAACTTCCTGAGTCTTC-CGCTGCGATCGCGAGGTGGC-AGCTATAGGCTTG---GGGGGCGGGCTTGGCTCGT---TTTTTTCGCCTACTGCACATTTTTC--GTTTTCCGTGGTGCGGGG-TTTGT--CGCTCTTATCAGGGAGATAGACAAACGTGACCCACTCCAC-GTCACTC------CACGGCCATCTTGGTCATCGTCCACCA--CAC-CTCAATAGTCCATG-CCTACAAT--TTCATTGCCCTAAACAATTAATCATGAC---CTTGACGCTGACTCGATACTCAT--TCTAGCTGCTGAGCTCGGAAAGGGTTCTTTCAAGTACGCCTGGGTTCTGGACAAACTGAAGGCTGAGCGTGAGCGTGGAATCACCATCGATATTGCTCTCTGGAAGTTCGAGACTCCCAAGTACTATGTCACCGTTATTGGTAAGTCCTAACAACAATAAC--ATTCTCGTCTGCGGGCCATGTCGTGT-AGGTGCGGTAGCATTGCTACCCGAC--TGCACGACATTGGTCGC-ACAATTCTGCAATTCCGCG---ACATATTGCTAACAATCATCTCCCACAGACGCTCCCGGTCACCGTGATTTCATCAAGAACATGGGTGCTGCTTTCTGGTGCGTACTCG-AGCTTCAC---AATCACATTCCTCGACGCGAACTG-CCCACCTCGACCGTGT--CGCAGCTTTGACC---------ACTGACTCCGATTGCAGGCAAACCATCTCTGGCGAGCACGGCCTCGACAGCAATGGCGTGTACG----TA------TCTTACCTC---TACGCCGCACG-CACT-ACGCGATTTTGG--C-----TCAGAACTGATCATCATGCAGCTACAATGGTACCTCCGAGCTCCAGCTCGAGCGTATGAACGTCTACTTCAACGAGGTAAGTCTTATCAACTCTACCAACACC-----GGGGCGATTCT---TGCGGCG-----CTGCCCGCTGTACA--A---GCATGGAAT---CTGACGCG--TTTTACTCCAGGCTTCCGGCAACAAGTACGTTCCCCGCGCCGTTCTCGTCGATCTGGAGCCCGGTACCATGGACGCCGTCCGCGCTGGTCCCTTCGGTCAGCTG----------------------
>Gnomoniopsis_chinensis_CFCC_52287__
TCATTGCTGGAATAAACGCCCTCACGGGTGCTACCCAGAAACCCTTTGTGAATT-TTCTA---TACTGTTGCCTCGGCAT-GGACTGGC-TTCGTCACGAAGTCCCTTTTT----------TTCGAAAGAGAGAAGGAGCAGGTCGGCCGGTGGCC--CTATAAACTC-TTG-TTTTTACTA--TGTATCTTCTGAGT-AAACAACTATAAATGAATCAAAACTTTTAACAACGGATCTCTTGGTTCTGGCATCGATGAAGAACGCAGCGAAATGCGATAAGTAATGTGAATTGCAGAATTCAGTGAATCATCGAATCTTTGAACGCACATTGCGCCCGCTGGTATTCCAGCGGGCATGCCTGTTCGAGCGTCATTTCAACCCTCAAAA---CCTC-GGTTTTGGTGTTGGAGGAATAC-TTGTAAAA---GAGTACCCTCTGAAATTTAGTGGCGGGCTCGCTAGAATTTTGAGCGTAGTAATTTT-ATACC-TCGTTTATTAAAGACTAGCGGTT--GCTCTTGCCGTAAAACCCCC--------------------------------------------------------------TTCGAACTTCCTGAGTCTTC-CGCTGCGATCGCGAGGTGGC-AGCTATAGGCTTG---GGGGGCGGGCTTGGCTCGT---TTTTTTCGCCTACTGCACATTTTTC--GTTTTCCGTGGTGCGGGG-TTTGT--CGCTCTTATCAGGGAGATAGACAAACGTGACCCACTCCAC-GTCACTC------CACGGCCATCTTGGTCATCGTCCACCA--CAC-CTCAATAGTCCATG-CCTACAAT--TTCATTGCCCTAAACAATTAATCATGAC---CTTGACGCTGACTCGATACTCAT--TCTAGCTGCTGAGCTCGGAAAGGGTTCTTTCAAGTACGCCTGGGTTCTGGACAAACTGAAGGCTGAGCGTGAGCGTGGAATCACCATCGATATTGCTCTCTGGAAGTTCGAGACTCCCAAGTACTATGTCACCGTTATTGGTAAGTCCTAACAACAATAAC--ATTCTCGTCTGCGGGCCATGTCGTGT-AGGTGCGGTAGCATTGCTACCCGAC--TGCACGACATTGGTCGC-ACAATTCTGCAATTCCGCG---ACATATTGCTAACAATCATCTCCCACAGACGCTCCCGGTCACCGTGATTTCATCAAGAACATGGGTGCTGCTTTCTGGTGCGTACTCG-AGCTTCAC---AATCACATTCCTCGACGCGAACTG-CCCACCTCGACCGTGT--CGCAGCTTTGACC---------ACTGACTCCGATTGCAGGCAAACCATCTCTGGCGAGCACGGCCTCGACAGCAATGGCGTGTACG----TA------TCTTACCTC---TACGCCGCACG-CACT-ACGCGATTTTGG--C-----TCAGAACTGATCATCATGCAGCTACAATGGTACCTCCGAGCTCCAGCTCGAGCGTATGAACGTCTACTTCAACGAGGTAAGTCTTATCAACTCTACCAACACC-----GGGGCGATTCT---TGCGGCG-----CTGCCCGCTGTACA--A---GCATGGAAT---CTGACGCG--TTTTACTCCAGGCTTCCGGCAACAAGTACGTTCCCCGCGCCGTTCTCGTCGATCTGGAGCCCGGTACCATGGACGCCGTCCGCGCTGGTCCCTTCGGTCAGCTG----------------------
>Gnomoniopsis_clavulata_CBS 121255_
TCATTGCTGGAATACACGCCCTCACGGGTGCTACCCAGAAACCCTTTGTGAATTATACTA-TAACCTGTTGCCTCGGCAG-TGACTGGC-TTTCTCTGAAAGTCCCTTTTT----TGTTTATTCGAAAAA-----GGAGCAGGTCGGCCGGTGGCC--CTATAAACTCTTTG-TTTTTACTA--TGTATCTTCTGAGT-AAACAACTATAAATGAATCAAAACTTTTAACAACGGATCTCTTGGTTCTGGCATCGATGAAGAACGCAGCGAAATGCGATAAGTAATGTGAATTGCAGAATTCAGTGAATCATCGAATCTTTGAACGCACATTGCGCCCGCTGGTATTCCAGCGGGCATGCCTGTTCGAGCGTCATTTCAACCCTCAAAA---CCTC-GGTTTTGGTGTTGGAGGAATAC-TTGTCAAA---GAGTACCCTCTGAAATTTAGTGGCGGGCTCGCTAGAATTTTGAGCGTAGTAATTTTCATACC-TCGTTTA-TAAAGACTAGCGGTGC-TTTCTTGCCGTAAAACCCCCCAACTTTCTGA-----------------------------------------------------------------------------------------------------------------------------------------------------------------------------------------------------------------------------------------------------------------------------------------------------------------------------------------------------------------------------------------------------------------------------------------------------------------------------------------------------------------------------------------------------------------------------------------------------------------------------------------------------------AGACGCTCCCGGTCACCGTGATTTCATCAAGAACATGGGTGCTGCCTTCTGGTGCGTACTCG-AGCTCCAC---AGCCAGATTCCTCGACGCGAACTG-CCCATCTCGACCGTGT--CGCGACGCCGATA---------ACTGACCTTGATTGCAGGCAAACTATCTCTGGCGAGCACGGCCTCGACAGCAATGGCGTGTACG----TA------TTATCTCTT---CACGCCACCCT-TAAT-ACGCGACTCAGGAGC-----TCAAGACTGATCTTCGTACAGCTACAATGGTACCTCGGAGCTCCAGCTCGAGCGTATGAACGTCTACTTCAACGAGGTAAGTC----------TACCAACACCT----AGGACGCCCTCCT-TGCGACG-----TTGCCTGCTTCGCA--T---TGATGAGAT---CTGACGCG--TTCGCTCCCAGGCCTCCGGCAACAAGTACGTTCCTCGTGCTGTCCTTGTCGATCTCGAGCCTGGTACCATGGACGCCGTCCGCGCTGGCCCCTTTGGACAGCTGTTCCGCCCCG------------
>Gnomoniopsis_comari__CBS_806_79__
TCATTGCTGGAACAAACGCCCTCACGGGTGCTACCCAGAAACCCTTTGTGAATTCTTCTC---TATTGTTGCCTCGGCGC-AGGCTGGC-TTCGT-ACGAAGTCCCGTTTC-------------GCAAGAAAC--GGAGCAGGTCGGCCGGTGGCC--CTATAAACTCTTTG-TTTTTCT----TGTATCTTCTGAGT-AAACAACTATAAATGAATCAAAACTTTTAACAACGGATCTCTTGGTTCTGGCATCGATGAAGAACGCAGCGAAATGCGATAAGTAATGTGAATTGCAGAATTCAGTGAATCATCGAATCTTTGAACGCACATTGCGCCCGCTGGTATTCCAGCGGGCATGCCTGTTCGAGCGTCATTTCAACCCTCAAAA---CCTC-GGTTTTGGTGTTGGAGGACTACGCGGTAAAAC--GCGTAGCCTCTGAAATTCAGTGGCGGGCTCGCTAGAATTTTGAGCGTAGTAA-TTT-ATACC-TCGTTTG-TAAAGACTAGTGACG---TTCTTGCCGTAAAACCCCC-AACTTTCTGA--------------------------------------------------CCGCAAACACTCTGGCGCCTC-AGCTGCTAGCGCAAGGTGGC-GGCTGGCTGCTT--TGGAGCCCTCGAGTGGCTCGTC--TTTTTTCGCCCTGTGCACATTTTTC--GTTTTCGGTGGTGCGGGGTTTTGT--CGCTCTTATCTGGGAGATAGACAAACGTGACCCACCCCTGCGTCACTCA-----GAAGGCCATCTAGGCCAACCTCCACC---CAC-AATGACCGCCCACG-CCTACATG--CTCCTTGTCC--------------CAATGATACCGATGCTAACTCGACTGTCAC--CACAGCTGCTGAGCTCGGAAAGGGTTCTTTCAAGTATGCCTGGGTTTTGGACAAGCTGAAGGCTGAGCGTGAGCGTGGAATCACCATCGACATTGCTCTCTGGAAGTTCGAGACTCCCAGGTACTACGTCACCGTCATTGGTAAGTTAGCTGTCAACCCC---CCCCCCGTTG-TTGGCCATGTCGTGC-AGGTTCGGCAGTATTGCTGTCTGACCGTGCGCGATGCTGGCTTTGACAAACCCTCAATTTCACG---GCAT-TTGCTGATCACGACCTTCCCCAGACGCTCCCGGTCACCGCGATTTCATCAAGAACATGGGTGCTGCCTTCTGGTGCGTACCCG-AGGCCCAC---GATCACGTTTTTCGACGCGACACG-AACATTTCCAACGTGT--TGCGGCTTCGATA---------ACTGACCTTATCTGCAGGCAAACCATCTCTGGCGAGCACGGCCTCGACAGCAATGGCGTGTATG----TA---C--ATTTCTCCC---CCGGCCGCGGAATACC-ACGCGATCCAAG--C-----CCTATACTGACCACCATTTAGCTACAATGGCACCTCTGAGCTCCAGCTCGAGCGCATGAATGTCTACTTCAACGAGGTATGT-----------CACTAACACCT----GGGGTGGCCTCGG-TGCAAGG-----CTGCTCCATCTGCT--A---TGACGGAAA---CTAACGTG-TTTCTCCTCAAGGCTTCCGGCAACAAGTACGTTCCCCGTGCCGTCCTCGTCGATCTCGAGCCTGGTACCATGGACGCCGTCCGCGCCGGCCCCTTCGGTCAGCTTTTCCGCCCCG------------
>Gnomoniopsis_daii__CFCC_55517__
--ATTGCTGGAATACACGCTCGCAAGAGTGCTACCCAGAAACCCTTTGTGAATTATTCTC--AAAACGTTGCCTCGGCAG-TGACTGGC-TTTCTTAGGAAGTCCCTCTTC------------GGA---------GGAGCAGGTCGGCCGGTGGCC--CTATAAACTCTTTGTTTTTTACAA--TGTATCTTCTGAGTAAAACAAATATAAATGAATCAAAACTTTTAACAACGGATCTCTTGGTTCTGGCATCGATGAAGAACGCAGCGAAATGCGATAAGTAATGTGAATTGCAGAATTCAGTGAATCATCGAATCTTTGAACGCACATTGCGCCCGCTGGTATTCCAGCGGGCATGCCTGTTCGAGCGTCATTTCAACCCTCAAAA---CTTC-TGTTTTGGTGTTGGAGGACTAC-CTGTAAAA---GGGTAGCCTCTGAAATTTAGTGGCGGGCTCGCTAGAATTTTGAGCGTAGTAA-TTT-ATACC-TCGTTTA-GGAAGACTAGTGATG--TTCTTTGCCGTAAAACCCCC-----------CATAA------------------------------------------------AATACCTCAGAGTGCTGC-TGCTGCGACCGCAAGGTCGT-GGCCGTTGTTCTG-TTGAGGGGCGAAGTGGCTCGTC-TTTTTTTCGCCTACTGCACATTTTTC--GCTTTCGGTGGTGCGGGG-TTTGT--CCCTCTTATCTGGGAGATAGACAAACGTGACCCACCCTTG-GTCACTC------AATGGTCCTCTCGATCATCCTCCAC----CAC-CTCAACAGTCCTTA-CCCACGC---CTCCGTCTTCTTTCTTGTAAACAATGATCATCTCGATGCTAACTCGATTATCAT--CACAGCTGCTGAGCTCGGTAAGGGTCCCTTCAAGTAA-------------------------------------------------------------------------------------------------------------------------------------------------------------------------------------------------------------------------------------------------------------------------------------------GGTGCTGCCTTCTGGTGCGTACTCG-AGCTCCAC---GACCGTATACCTCGACGCGAAATA-TACATCTAGACGGTGT--CGCGGCTACGAAAAATAGAAG-GCTGACCTCGACTACAGGCAAACCATCTCTGGCGAGCACGGCCTCGACAGCAATGGCGTGTACG----TA---------CATTTC---TACGCCGCGT--TACT-ACGTGGTTCCGG-GC-----TCTTGACTGACTTGCGAACAGTTACAATGGTACCTCAGAGCTCCAGCTCGAGCGTATGAACGTCTACTTCAACGAGGTATGTC----------TACCAATATCT----GGGACAAT-TCTTGTGCGA-------CTAATCGATTTGCT--T---GGATGAACT---CTGACGCG--TTTTCCTTCAGGCCTCCGGCAACAAGTACGTTCCCCGTGCTGTCCTCGTCGATCTCGAGCCCGGTACCATGGACGCCGTCCGTGCCGGTCCTTTCGGTCAGCTT----------------------
>Gnomoniopsis_daii__CFCC_54043__
--ATTGCTGG-ATACACGCTCGCAAGAGTGCTACCCAGAAACCCTTTGTGAATTATTCTC--AAAACGTTGCCTCGGCAG-TGACTGGC-TTTCTTAGGAAGTCCCTCTTC------------GGA---------GGAGCAGGTCGGCCGGTGGCC--CTATAAACTCTTTGTTTTTTACAA--TGTATCTTCTGAGTAAAACAAATATAAATGAATCAAAACTTTTAACAACGGATCTCTTGGTTCTGGCATCGATGAAGAACGCAGCGAAATGCGATAAGTAATGTGAATTGCAGAATTCAGTGAATCATCGAATCTTTGAACGCACATTGCGCCCGCTGGTATTCCAGCGGGCATGCCTGTTCGAGCGTCATTTCAACCCTCAAAA---CTTC-TGTTTTGGTGTTGGAGGACTAC-CTGTAAAA---GGGTAGCCTCTGAAATTTAGTGGCGGGCTCGCTAGAATTTTGAGCGTAGTAA-TTT-ATACC-TCGTTTA-GGAAGACTAGTGATG--TTCTTTGCCGTAAAACCCCC-----------CATAA------------------------------------------------AATACCTCAGAGTGCTGC-TGCTGCGACCGCAAGGTCGT-GGCCGTTGTTCTG-TTGAGGGGCGAAGTGGCTCGTC-TTTTTTTCGCCTACTGCACATTTTTC--GCTTTCGGTGGTGCGGGG-TTTGT--CCCTCTTATCTGGGAGATAGACAAACGTGACCCACCCTTG-GTCACTC------AATGGTCCTCTCGATCATCCTCCAC----CAC-CTCAACAGTCCTTA-CCCACGC---CTCCGTCTTCTTTCTTGTAAACAATGATCATCTCGATGCTAACTCGATTATCAT--CACAGCTGCTGAGCTCGGTAAGGGTCCCTTCAAGTAA-------------------------------------------------------------------------------------------------------------------------------------------------------------------------------------------------------------------------------------------------------------------------------------------GGTGCTGCCTTCTGGTGCGTACTCG-AGCTCCAC---GACCGTATACCTCGACGCGAAATA-TACATCTAGACGGTGT--CGCGGCTACGAAAAATAGAAG-GCTGACCTCGACTACAGGCAAACCATCTCTGGCGAGCACGGCCTCGACAGCAATGGCGTGTACG----TA---------CATTTC---TACGCCGCGT--TACT-ACGTGGTTCCGG-GC-----TCTTGACTGACTTGCGAACAGTTACAATGGTACCTCAGAGCTCCAGCTCGAGCGTATGAACGTCTACTTCAACGAGGTATGTC----------TACCAATATCT----GGGACAAT-TCTTGTGCGA-------CTAATCGATTTGCT--T---GGATGAACT---CTGACGCG--TTTTCCTTCAGGCCTCCGGCAACAAGTACGTTCCCCGTGCTGTCCTCGTCGATCTCGAGCCCGGTACCATGGACGCCGTCCGTGCCGGTCCTTTCGGTCAGCTT----------------------
>Gnomoniopsis_fagacearum__CFCC_54288__
--ATTGCTGGAACAAACGCCCTCACGGGTGCTACCCAGAAACCCTTTGTGAACT-TTCTATAACACTGTTGCCTCGGCAT-GGACTGGCCCTTCTATGAGGGTCCCTCTTT----------TCGGAGA-------GGAGCAGGTCGGCCGGTGGCC--CTATAAACTCTTTG-TTTTTACAC--TGTATCTTCTGAGT-AAACAACTATAAATGAATCAAAACTTTTAACAACGGATCTCTTGGTTCTGGCATCGATGAAGAACGCAGCGAAATGCGATAAGTAATGTGAATTGCAGAATTCAGTGAATCATCGAATCTTTGAACGCACATTGCGCCCGCTGGTATTCCAGCGGGCATGCCTGTTCGAGCGTCATTTCAACCCTCAAAA---CCTC-GGTTTTGGTGTTGGAGGAACAC-CTGTCAAA---GGGTGCCCTCTGAAATTTAGTGGCGGGCTCGCTAGAATTTTGAGCGTAGTAATTTT-ATACC-TCGTTTG-TAAAGACTAGCGGTTG-CTTCTTGCCGTAAAACCCCC-----------CATCA---------------------------------------------CAAACTCCTCGAGAGCGCCCACAGCTGCGACCGCGAGGTTGC-GGCCGCTTCCTT------GGGGCAGAGTGGCTCTC---TTTTTTCGCCTGCTGCACATTTTTC--GTTTTCAGTGGTGCGGGG-TTTGTCGCTCTCTTATCTGGGAGACAGATAAACGTGACCCACTCCTC-GTCCCTC------ACTCGCCATCTCGGCCAACCTCCATT---CACCCTCAACAGCCCATGACTCTTATC--CTCTCTTCCCTTCTGCTCAATCAACGATCATCATGATGCTAACTCAATCGCCAC--CACAGCTGCTGAGCTCGGAAAGGGTTCCTTCAAGTAC-------------------------------------------------------------------------------------------------------------------------------------------------------------------------------------------------------------------------------------------------------------------------------------------GGTGCTGCCTTCTGGTGCGTACCCG-AGCGAGAC---GACCAATTCCATCGACGCGACTTA--CCGTCTCGACCGTGT--CCATGCTTCAATA---------ACTGACTTCGACTGCAGGCAAACCATCTCTGGCGAGCACGGCCTCGACAGCAATGGCGTGTACG---------------TATCTC---TATGCCGCGTA-CACC-ACGCGACTTGAG--C-----TCGAAACTGACCGCCGTACAGCTACAACGGTACCTCCGAGCTCCAGCTCGAGCGTATGAACGTCTACTTCAACGAGGTATGTC----------TGCGATGCACT----GGGACGTAGTCATTTGCGACA-----CTGCTTGCTT----------GGGTTGGAA---TTGACGCG--CTTTCCTTCAGGCCTCCGGCAACAAGTACGTGCCCCGTGCCGTCCTCGTCGATCTCGAGCCTGGTACCATGGACGCCGTCCGCGCCGGCCCCTTCGGTCAGCTGTTCCGCCCCGACAACTTCGTCT
>Gnomoniopsis_fagacearum__CFCC_54316__
--ATTGCTGGAACAAACGCCCTCACGGGTGCTACCCAGAAACCCTTTGTGAATCTTCTAT-AAAACTGTTGCCTCGGCAT-GGACTGGCCCTTCTATGAGGGTCCCTCTTT----------TCGGAGA-------GGAGCAGGTCGGCCGGTGGCC--CTATAAACTCTTTG-TTTTTACAC--TGTATCTTCTGAGT-AAACAACTATAAATGAATCAAAACTTTTAACAACGGATCTCTTGGTTCTGGCATCGATGAAGAACGCAGCGAAATGCGATAAGTAATGTGAATTGCAGAATTCAGTGAATCATCGAATCTTTGAACGCACATTGCGCCCGCTGGTATTCCAGCGGGCATGCCTGTTCGAGCGTCATTTCAACCCTCAAAA---CTTC-GGTTTTGGTGTTGGAGGAACAC-CTGTAAAA---GGGTGCCCTCTGAAATTTAGTGGCGGGCTCGCTAGAATTTTGAGCGTAGTAATTTT-ATACC-TCGTTTG-TAAAGTCTAGCGGTTG-CTTCTTGCCGTAAAACCCCC-----------CATCA----------------------------------------------CAAACACCTC---GAGCCAATTGCTGCGACCGCGAGGTTGT-GGCCGTTTGCTC------TGGGCGGAGCGGCTCGC---TTTTTTCGCCTGCTGCACATTTTTC--GTTTTCGGTGGTGCGGGG-TTTGTCGCTCTCTTATCTGGGAGATAGACAAACGTGACCCACACTGG---------------CTGGCCATCTCGGCCATCCTCCATC---CAC-CTCAACAGCCCATA-CTCGCATC--CTCCCTCCTCTACTCAATTGACCATGAT---------GCTAATTCAATCGTCTC--CACAGCTGCTGAGCTCGGAAAGGGTTCTTTCAAGTAC-------------------------------------------------------------------------------------------------------------------------------------------------------------------------------------------------------------------------------------------------------------------------------------------GGTGCTGCCTTCTGGTGCGTACCTC-AGCTCGAC---AACCAGATTCCTCAACGCGACATA-CCCTTCTCGACCGTGT--CACGGCTTCAACA---------ACTGACCTCGACTGCAGGCAAACCATCTCTGGCGAGCACGGCCTCGACAGCAATGGCGTGTACG---------------TATCTC---CATGCCGCGTACCACC-ACGCGATTTTAC--C-----TCGAGACTGACCACCGCACAGCTACAACGGTACCTCCGAGCTCCAGCTCGAGCGTATGAACGTCTACTTCAACGAGGTACGTC----------TGCCAACAATT----GGGCCGTTATTATGTGCGGCA-----CAGCTCGCTTGCTT--G---GGCTGGGATTGACTGACGCG--CTTTCTTTCAGGCCTCTGGCAACAAGTATGTTCCTCGTGCCGTCCTCGTCGATCTCGAGCCTGGTACCATGGACGCCGTCCGCGCCGGCCCCTTCGGTCAGCTGTTCCGCCCCGACAACTTCGTCT
>Gnomoniopsis_fragariae__CBS_208_34__
TCATTGCTGGAACAAACGCCCTCACGGGTGCTACCCAGAAACCCTTTGTGAATCATTCTC---TATTGTTGCCTCGGCGC-AGACCGGC-TTCGT-ACGAAGTCCCTTTTT-------------GCAAGAAAA--GGAGCAGGTCGGCCGGTGGCC--CTATAAACTC-TTG-TTTTTTT----TGTATCTTCTGAGT-AAACAACTATAAATGAATCAAAACTTTTAACAACGGATCTCTTGGTTCTGGCATCGATGAAGAACGCAGCGAAATGCGATAAGTAATGTGAATTGCAGAATTCAGTGAATCATCGAATCTTTGAACGCACATTGCGCCCGCTGGTATTCCAGCGGGCATGCCTGTTCGAGCGTCATTTCAACCCTCAAAA---CTTC-GGTTTTGGTGTTGGAGGACTACGCTGTAAAAC--GCGTAGCCTCCCAAATTCAGTGGCGGGCTCGCTAGAATTTTGAGCGTAGTAA-TTT-ATACC-TCGTTTG-TAAAGACTAGTGATG--TTTCTTGCCGTAAAACCCCC-AACTTTCTGA------------------------------------------------------------------------------------------------------------------------------------------------------------------------------------------------------------------------------------------------------------------------------------------------------------------------------------------------------------------------------------------------------------------------------------------------------------------------------------------------------------------------------------------------------------------------------------------------------------------------------------------------------------------------------------ATCAAGAACATGGGTGCTGCCTTCTGGTGCGTACCTG-AGCCCCAG---GGTTGCATTAGACGACGCGACAAG-AATTTCGCGAACGTGTTGTGTGGCCGCGATA---------ACTGACTTCGTATCCAGGCAAACCATCTCTGGCGAGCACGGCCTCGACAGCAATGGCGTGTATG----TA-----CATATCCTCC---TCGGCTGCGAAAACCCAACGCGATTCCAA--C-----CCGAAACTGACCAACTTGAAGCTACAATGGCACCTCTGAGCTCCAGCTCGAGCGCATGAACGTCTACTTCAACGAGGTATGTC----------TACCAACACCG----GGGGTGTCCTCAT-GGCACGG-----CTGCTCGGTTTGCT--TCGGCGGCGGAAA---TTGACGTG-TTTCTCCTTAAGGCTTCCGGCAACAAGTACGTTCCCCGTGCCGTCCTCGTCGATCTCGAGCCTGGTACCATGGACGCCGTCCGCGCCGGCCCC----------------------------------
>Gnomoniopsis_fragariae__CBS 121226_
TCATTGCTGGAACAAACGCCCTCACGGGTGCTACCCAGAAACCCTTTGTGAATCATTCTC---TATTGTTGCCTCGGCGC-AGACCGGC-TTCGT-ACGAAGTCCCTTTTT---------------GCAAGAAAAGGAGCAGGTCGGCCGGTGGCC--CTATAAACTCTTGTTTTTTT------TGTATCTTCTGAGT-AAACAACTATAAATGAATCAAAACTTTTAACAACGGATCTCTTGGTTCTGGCATCGATGAAGAACGCAGCGAAATGCGATAAGTAATGTGAATTGCAGAATTCAGTGAATCATCGAATCTTTGAACGCACATTGCGCCCGCTGGTATTCCAGCGGGCATGCCTGTTCGAGCGTCATTTCAACCCTCAAAA---CTTC-GGTTTTGGTGTTGGAGGACTACGCTGTAAAAC--GCGTAGCCTCCCAAATTCAGTGGCGGGCTCGCTAGAATTTTGAGCGTAGTAA-TTT-ATACC-TCGTTTG-TAAAGACTAGTGATG--TTTCTTGCCGTAAAACCCCC-AACTTTCTGA---------------------------------------------------------------------------------------------------------------------------------------------------------------------------------------------------------------------------------------------------------------------------------------------------------------------------------------------------------------------------------------------------------------------------------------------------------------------------------------------------------------------------------------------------------------------------------------------------------------------------------------------------------------------------------TTCATCAAGAACATGGGTGCTGCCTTCTGGTGCGTACCTG-AGCCCCAG---GGTTGCATTAGACGACGCGACAAG-AATTTCGCGAACGTGTTGTGTGGCCGCGATA---------ACTGACTTCGTATCCAGGCAAACCATCTCTGGCGAGCACGGCCTCGACAGCAATGGCGTGTATGTACATA---------TCCTCC---TCGGCTGCGAAAACCCAACGCGATTCCAA--C-----CCGAAACTGACCAACTTGAAGCTACAATGGCACCTCTGAGCTCCAGCTCGAGCGCATGAACGTCTACTTCAACGAGGTATGTC----------TACCAACACCG----GGGGTGTCCTCAT-GGCACGG-----CTGCTCGGTTTGCT--TCGGCGGCGGAAA---TTGACGTG-TTTCTCCTTAAGGCTTCCGGCAACAAGTACGTTCCCCGTGCCGTCCTCGTCGATCTCGAGCCTGGTACCATGGACGCCGTCCGCGCCGGCCCCTTCGGTCAGCTTTTCCGCCCC-------------
>Gnomoniopsis_guangdongensis_CFCC_54443__
---TTGCTGG-ACAAACGCCCTCACGGGTGCTACCCAGAAACCCTTTGTGAATTATTCTC---AAACGTTGCCTCGGCAGTTGACTGGC-TTTGT-AAAAAGTCCCTTTCT------------TGTAAAAGAAA-GGAGCAGGTCGGCCGGTGGCC--CTATAAACTCTTTG-TTTTTACCA--TGTATCTTCTGAGTAAACAAAAAAAAAATGAATCAAAACTTTTAACAACGGATCTCTTGGTTCTGGCATCGATGAAAAACGCAGCGAAATGCGATAAGTAATGTGAATTGCAAAATTCAGTGAATCATCGAATCTTTGAACGCACATTGCGCCCGCTGGTATTCCAGCGGGCATGCCTGTTCGAGCGTCATTTCAACCCTCAAAACATCTTTTTGTTTTGGTGTTGGAGGACTAC-CTGTAAAA---GGGTAGCCTCTGAAATTTAGTGGCGGGCTCGCTAAAATTTTGAGCGTAGTAA-TTT-TTATCTTCGTTTG-TAAARACTAGCGGTGT-TTCTTTGCCGTAAAACCCCC-----------CATCA---------------------------------------------AAAATCACCTCAAACCGCTGC-TACTGCGACCGCATGGTCGT-GGCCATTGGCCT--TTTGGGGGCGCAGTGGCTCGTC--TTTTTTCGCCCACTGCACATTTTTC--GTTTTCGGTGGTGCGGGG-TTTGT--CCCTCTTATCTAGGAGATAGACAAACGTGACCCACCCTGG-GTCACTC------AATGGTCCCCTCGGCCATCCTCCATT---CAT-CTCAACAACCCATA-CCCATATC---------CTTGTCATATCATACCATGGAGTTTTCAATGCTAATTCGAATGTCAT--AACAGCTGCTGAGCTCGGAAAGGGTTCTTTCAAGTAC-------------------------------------------------------------------------------------------------------------------------------------------------------------------------------------------------------------------------------------------------------------------------------------------GGTGCTGCCTTCTGGTGCGTACTCG-AGCTCCAC---GACCATACTCCTCGACGCGAAACA-CACATCTAGACGGTGT--CGCGGCTACGAAA-ACACAAG-ACTGACCTCGACTGCAGGCAAACCATCTCTGGCGAGCACGGCCTCGACAGCAATGGCGTGTACG----TT---------CATTTC---TACGCCGCATA-CGAT-ACGCGACCTTGG-GC-----TCAGGACTGACCTGTGTCTAGCTACAATGGTACCTCGGAACTCCAGCTCGAGCGTATGAACGTCTACTTCAACGAGGTATGTC----------TACCAATATCT----GGGACGTTGTTTTGTGCGACA-----CAGATCGGTTTGCT--G---GGATGAAAT---CTGACGCG--TTTTCCTCCAGGCCTCGGGCAACAAGTACGTTCCCCGTGCCGTCCTCGTCGATCTCGAGCCCGGCACCATGGACGCCGTCCGCGCCGGTCCTTTCGGTCAGCTTTTCCGCCCCGACAACTTCGTCT
>Gnomoniopsis_guangdongensis_CFCC_54331__
--ATTGCTGGAACAAACGCCCTCACGGGTGCTACCCAGAAACCCTTTGTGAATTATTCTC---AAACGTTGCCTCGGCAGTTGACTGGC-TTTGT-AAAAAGTCCCTTTCT------------TGTAAAAGAAA-GGAGCAGGTCGGCCGGTGGCC--CTATAAACTCTTTG-TTTTTACCA--TGTATCTTCTGAGT-AAACAAAAAAAAATGAATCAAAACTTTTAACAACGGATCTCTTGGTTCTGGCATCGATGAAGAACGCAGCGAAATGCGATAAGTAATGTGAATTGCAGAATTCAGTGAATCATCGAATCTTTGAACGCACATTGCGCCCGCTGGTATTCCAGCGGGCATGCCTGTTCGAGCGTCATTTCAACCCTCAAAACATCTTTTTGTTTTGGTGTTGGAGGACTAC-CTGTAAAA---GGGTAGCCTCTGAAATTTAGTGGCGGGCTCGCTAGAATTTTGAGCGTAGTAA-TTT-TTATCTTCGTTTG-TAAAGACTAGCGGTGT-TTCTTTGCCGTAAAACCCCC-----------CATCA---------------------------------------------AAAATCACCTCAAACCGCTGC-TACTGCGACCGCATGGTCGT-GGCCATTGGCCT--TTTGGGGGCGCAGTGGCTCGTC--TTTTTTCGCCCACTGCACATTTTTC--GTTTTCGGTGGTGCGGGG-TTTGT--CCCTCTTATCTAGGAGATAGACAAACGTGACCCACCCTGG-GTCACTC------AATGGTCCCCTCGGCCATCCTCCATT---CAT-CTCAACAACCCATA-CCCATATC---------CTTGTCATATCATACCATGGAGTTTTCAATGCTAATTCGAATGTCAT--AACAGCTGCTGAGCTCGGAAAGGGTTCTTTCAAGTAC-------------------------------------------------------------------------------------------------------------------------------------------------------------------------------------------------------------------------------------------------------------------------------------------GGTGCTGCCTTCTGGTGCGTACTCG-AGCTCCAC---GACCATACTCCTCGACGCGAAACA-CACATCTAGACGGTGT--CGCGGCTACGAAA-ACACAAG-ACTGACCTCGACTGCAGGCAAACCATCTCTGGCGAGCACGGCCTCGACAGCAATGGCGTGTACG----TT---------CATTTC---TACGCCGCATA-CGAT-ACGCGACCTTGG-GC-----TCAGGACTGACCTGTGTCTAGCTACAATGGTACCTCGGAACTCCAGCTCGAGCGTATGAACGTCTACTTCAACGAGGTATGTC----------TACCAATATCT----GGGACGTTGTTTTGTGCGACA-----CAGATCGGTTTGCT--G---GGATGAAAT---CTGACGCG--TTTTCCTCCAGGCCTCGGGCAACAAGTACGTTCCCCGTGCCGTCCTCGTCGATCTCGAGCCCGGCACCATGGACGCCGTCCGCGCCGGTCCTTTCGGTCAGCTTTTCCGCCCCGACAACTTCGTCT
>Gnomoniopsis_guttulata_MS 0312_
TCATTGCTGGAACAAACGCCCTCACGGGTGCTACCCAGAAACCCTTTGTGAATTATTCTC---TATTGTTGCCTCGGCGC-AGACTGGC-TTCGT-ACGAAGTCCCTTGTT------------GGCAACAGCAA-GGAGCAGGTCGGCCGGTGGCC--CTATAAACTCTATG-TTTTTCT----TGTATCTTCTGAGT-AAACAACTATAAATGAATCAAAACTTTTAACAACGGATCTCTTGGTTCTGGCATCGATGAAGAACGCAGCGAAATGCGATAAGTAATGTGAATTGCAGAATTCAGTGAATCATCGAATCTTTGAACGCACATTGCGCCCGCTGGTATTCCAGCGGGCATGCCTGTTCGAGCGTCATTTCAACCCTCAAAA---CCTC-GGTTTTGGTGTTGGAGGACTACGCAGTAAAAC--GCGTAGCCTCTGAAATTCAGTGGCGGGCTCGCTAGAATTTTGAGCGTAGTAA-TTT-ATACC-TCGTTTG-TAAAGACTAGTGATGCTTTTCTTGCCGTAAAACCCCCCAACTTTCTGA-------------------------------------------------------------------------------------------------------------------------------------------------------------------------------------------------------------------------------------------------------------------------------------------------------------------------------------------------------------------------------------------------------------------------------------------------------------------------------------------------------------------------------------------------------------------------------------------------------------------------------------------------------------------------------------------------------------------------------------------------------------------------------------------------------------------------------------------------------------------------------------------------------------------------------------------------------------------------------------------------------------------------------------------------------------------------------------------------------------------------------------------------------------------------------------------------------------------------------------------------
>Gnomoniopsis_hainanensis_CFCC_54376__
--ATTGCTGGAACAAACGCCCTCACGGGTGCTACCCAGAAACCCTTTGTGAACTTTCTAT---AACTGTTGCCTCGGCAT-TGACTGGC-TTCTTTATGAGGTCCCTTTCT----------TCGGAAA-------GGAGCAGGTCGGCCGGTGGCC--CTATAAACTC-TTG-TTTTTACAC--TGTATCTTCTGAGT-AAAAAATTATAAATGAATCAAAACTTTTAACAACGGATCTCTTGGTTCTGGCATCGATGAAGAACGCAGCGAAATGCGATAAGTAATGTGAATTGCAGAATTCAGTGAATCATCGAATCTTTGAACGCACATTGCGCCCGCTGGTATTCCAGCGGGCATGCCTGTTCGAGCGTCATTTCAACCCTCAAAA---CTCC-GGTTTTGGTGTTGGAGGAATAC-CTGTAAAA---GGGTACCCTCTGAAATTTAGTGGCGGGCTCGCTAGAATTTTGAGCGTAGTAA-TTT-ATACC-TCGTTTG-TAAAGTCTAGCGGT---TCTCTTGCCGTAAAACCCCC-----------CATCATC----------------------------------------------AAGACTGGAAA--------TGCTGCGATCGCGA-GTCGC-GGGCGTTTGCTC------TCAGCGGAGTGGCTCTT---TTTTTTCACCTACTGCACATTTTTC--GTTTTCAGTGGTGCGGGG-TTTGTTGC-CTCTTATCTGGGAGATAGACAAACGTGACCCACTCCTC-GTCACTC------------------------CCCCCATC---AAC-TTTAACAACCCATG-CCCATCC---CGTCCTGTCCGTACTCATTCA--ATGATTA-CATGATACTAACTAAAGCATCAT--CACAGCTGCTGAGCTCGGAAAGGGTTCTTTCAAGTAT-------------------------------------------------------------------------------------------------------------------------------------------------------------------------------------------------------------------------------------------------------------------------------------------GGTGCTGCTTTCTGGTGCGTACCCG-ACCTCTAC---GGCCACATCTTTGGACGCGAAATG-CCCATCTCGACCGTGT--CGTAGCTTCAATT---------ACTGACCTCAACTGCAGGCAAACCATCTCTGGCGAGCACGGCCTCGACAGCAATGGCGTGTATG---------------TATCT----TAGGCCACGTG-CACC-ACGCGACTTCAC--C-----TCAAAACTAATCGCCGTATAGCTACAACGGTACCTCTGAGCTCCAGCTCGAGCGTATGAACGTCTACTTCAACGAGGTATGTC----------TAATAATGCCT----GGGCCGTCTTGTTTCGC-------------------TGCT--A---GGGTTGGTT---CTGACGCG--GGTTCCTTCAGGCTTCCGGCAACAAGTACGTTCCCCGTGCCGTCCTCGTCGATCTCGAGCCTGGTACCATGGACGCCGTTCGTGCCGGCCCCTTCGGTCAGCTGTTCCGTCCCGACAACTTTGTCT
>Gnomoniopsis_hainanensis_CFCC_55877__
--ATTGCTGGAACAAACGCCCTCACGGGTGCTACCCAGAAACCCTTTGTGAACTTTCTAT---AACTGTTGCCTCGGCAT-TGACTGGC-TTCTTTATGAGGTCCCTTTCT----------TCGGAAA-------GGAGCAGGTCGGCCGGTGGCC--CTATAAACTC-TTG-TTTTTACAC--TGTATCTTCTGAGT-AAAAAATTATAAATGAATCAAAACTTTTAACAACGGATCTCTTGGTTCTGGCATCGATGAAGAACGCAGCGAAATGCGATAAGTAATGTGAATTGCAGAATTCAGTGAATCATCGAATCTTTGAACGCACATTGCGCCCGCTGGTATTCCAGCGGGCATGCCTGTTCGAGCGTCATTTCAACCCTCAAAA---CTCC-GGTTTTGGTGTTGGAGGAATAC-CTGTAAAA---GGGTACCCTCTGAAATTTAGTGGCGGGCTCGCTAGAATTTTGAGCGTAGTAA-TTT-ATACC-TCGTTTG-TAAAGTCTAGCGGT---TCTCTTGCCGTAAAACCCCC-----------CATCATC----------------------------------------------AAGACTGGAAA--------TGCTGCGATCGCGA-GTCGC-GGGCGTTTGCTC------TCAGCGGAGTGGCTCTT---TTTTTTCACCTACTGCACATTTTTC--GTTTTCAGTGGTGCGGGG-TTTGTTGC-CTCTTATCTGGGAGATAGACAAACGTGACCCACTCCTC-GTCACTC------------------------CCCCCATC---AAC-TTTAACAACCCATG-CCCATCC---CGTCCTGTCCGTACTCATTCA--ATGATTA-CATGATACTAACTAAAGCATCAT--CACAGCTGCTGAGCTCGGAAAGGGTTCTTTCAAGTAT-------------------------------------------------------------------------------------------------------------------------------------------------------------------------------------------------------------------------------------------------------------------------------------------GGTGCTGCTTTCTGGTGCGTACCCG-ACCTCTAC---GGCCACATCTTTGGACGCGAAATG-CCCATCTCGACCGTGT--CGTAGCTTCAATT---------ACTGACCTCAACTGCAGGCAAACCATCTCTGGCGAGCACGGCCTCGACAGCAATGGCGTGTATG---------------TATCT----TAGGCCACGTG-CACC-ACGCGACTTCAC--C-----TCAAAACTAATCGCCGTATAGCTACAACGGTACCTCTGAGCTCCAGCTCGAGCGTATGAACGTCTACTTCAACGAGGTATGTC----------TAATAATGCCT----GGGCCGTCTTGTTTCGC-------------------TGCT--A---GGGTTGGTT---CTGACGCG--GGTTCCTTCAGGCTTCCGGCAACAAGTACGTTCCCCGTGCCGTCCTCGTCGATCTCGAGCCTGGTACCATGGACGCCGTTCGTGCCGGCCCCTTCGGTCAGCTGTTCCGTCCCGACAACTTTGTCT
>Gnomoniopsis_idaeicola__CBS_125672_
TCATTGCTGGAACAAACGCCCTCACGGGTGCTACCCAGAAACCCTTTGTGAATTCTTCTC---TATTGTTGCCTCGGCAC-AGACTGGC-TTCCT-ACGAAGTCCCCTATTTTCCTTCTCTTCGGAGGGGGTAAGGGAGCAGGTCGGCCGGTGGCCCACTATAAACTCTTTG-TTTTTACTA--TGTATCTTCTGAGT-AAACAACTATAAATGAATCAAAACTTTTAACAACGGATCTCTTGGTTCTGGCATCGATGAAGAACGCAGCGAAATGCGATAAGTAATGTGAATTGCAGAATTCAGTGAATCATCGAATCTTTGAACGCACATTGCGCCCGCTGGTATTCCAGCGGGCATGCCTGTTCGAGCGTCATTTCAACCCTCAAAA---CCTC-GGTTTTGGTGTTGGAGGACTACGCTGCTCACCCAGCGTAGCCTCTGAAATACAGTGGCGGGCTCGCTAGAATTTTGAGCGTAGTAA-TTT-ATACC-TCGTTTG-TAAAGACTAGCGGTG--TCTCTTGCCGTAAAACCCCC-----------GATAATTTCCCCATCAATTCGATCCCCTTGACCATCAAAACTACAAAG-----CAAACAATCCGGAGCCAC-AGCTGCGACCGCAGCATGGCGGGCTGTTTGCTTG-----GGGCCAGAGTGGCTCAGC--TTTTTTCACCCTGTGCACATTTTTC--CTATTCGGTGGTGCGGGG-TTTGT--CGCTCTTATCTGGGAGATAGACAAACGTGACCCACCCTCC-GTCAC-CG-----AAAGGCCATCTCGGCCAACCTCAACC---CAC-TTTGACAGCCCATG-CCCACACC--CTTTCCTCTCTTGTTCATTTA--ACTATGATACCGTTGCTAAATCGATTGTCAT--CACAGCTGCTGAGCTCGGAAAGGGTTCTTTCAAGTATGCCTGGGTTCTGGACAAGCTGAAGGCTGAGCGTGAGCGTGGAATCACTATCGACATTGCTCTCTGGAAGTTCGAGACTCCCAAGTACTATGTCACCGTCATTGGTAAGTCAGCAATCAATCCC---TACGCCGTTA-TTGGCCGTGTCGTGC-AGGTTTGGCAGCATTGCCGCCCGACCGTGTGCGATACCGGGCTGTGCGAAGCCTCAATTTCGCG---ACAA-CTGCTGACGCCCTGAT-TTACAGACGCTCCCGGTCACCGTGATTTCATCAAGAACATGGGTGCTGCCTTCTGGTGCGTCCCCG-AGCGAAAA---GATCGTGTTCTTCGACGCGACAAG-CCCTTCTCAACCGTGT--TGCGGCGCTGATG---------ACTGACCTCGTCTGCAGGCAAACTATCTCTGGCGAGCACGGCCTCGACAGCAATGGCGTGTACG----TA---C--CTGTCTCTC---CTGGCCGCGAAACACTCACGCGATTCCAA-GCCCGGACCAGAACTGACCATCATACAGCTACAATGGCACCTCGGAGCTTCAGCTCGAGCGCATGAATGTCTACTTCAACGAGGTATGTC----------TACCAACCCCTGGGTGGGGTGTGGTCAT-TGCAAGG-----TTGCTTGGACTGCT--T---CGACGGGAA---TTAACGCG-TTTTCCCTTTAGGCCTCCGGCAACAAGTACGTTCCCCGTGCCGTCCTCGTCGATCTCGAGCCTGGTACCATGGACGCCGTCCGCGCCGGCCCCTTCGGCCAGCTG----------------------
>Gnomoniopsis_idaeicola__CBS_125673_
TCATTGCTGGAACAAACGCCCTCACGGGTGCTACCCAGAAACCCTTTGTGAATTCTTCTC---TATTGTTGCCTCGGCAC-AGACTGGC-TTCCT-ACGAAGTCCCCTATTTTCCTTCTCTTCGGAGGGGGTAAGGGAGCAGGTCGGCCGGTGGCCCACTATAAACTCTTTG-TTTTTACTA--TGTATCTTCTGAGT-AAACAACTATAAATGAATCAAAACTTTTAACAACGGATCTCTTGGTTCTGGCATCGATGAAGAACGCAGCGAAATGCGATAAGTAATGTGAATTGCAGAATTCAGTGAATCATCGAATCTTTGAACGCACATTGCGCCCGCTGGTATTCCAGCGGGCATGCCTGTTCGAGCGTCATTTCAACCCTCAAAA---CCTC-GGTTTTGGTGTTGGAGGACTACGCTGCTCACCCAGCGTAGCCTCTGAAATACAGTGGCGGGCTCGCTAGAATTTTGAGCGTAGTAA-TTT-ATACC-TCGTTTG-TAAAGACTAGCGGTG--TCTCTTGCCGTAAAACCCCC-----------GATAATTTCCCCATCAATTCGATCCCCTTGACCATGAAAACTACAAAG-----CAAACAATCCGGAGCCAC-AGCTGCGACCGCAGCATGGCGGGCTGTTTGCTTG-----GGGCCAGAGTGGCTCAGC--TTTTTTCACCCTGTGCACATTTTTC--CTATTCGGTGGTGCGGGG-TTTGT--CGCTCTTATCTGGGAGATAGACAAACGTGACCCACCCTCC-GTCAC-CG-----AAAGGCCATCTCGGCCAACCTCAACC---CAC-TTTGACAGCCCATG-CCCACACC--CTTTCCTCTCTTGTTCATTTA--ACTATGATACCGTTGCTAAATCGATTGTCAT--CACAGCTGCTGAGCTCGGAAAGGGTTCTTTCAAGTATGCCTGGGTTCTGGACAAGCTGAAGGCTGAGCGTGAGCGTGGAATCACTATCGACATTGCTCTCTGGAAGTTCGAGACTCCCAAGTACTATGTCACCGTCATTGGTAAGTCAGCAATCAATCCC---TACGCCGTTA-TTGGCCGTGTCGTGC-AGGTTTGGCAGCATTGCCGCCCGACCGTGTGCGATACCGGGCTGTGCGAAGCCTCAATTTCGCG---ACAA-CTGCTGACGCCCTGAT-TTACAGACGCTCCCGGTCACCGTGATTTCATCAAGAACATGGGTGCTGCCTTCTGGTGCGTCCCCG-AGCGAAAA---GATCGTGTTCTTCGACGCGACAAG-CCCTTCTCAACCGTGT--TGCGGCGCTGATG---------ACTGACCTCGTCTGCAGGCAAACTATCTCTGGCGAGCACGGCCTCGACAGCAATGGCGTGTACG----TA---C--CTGTCTCTC---CTGGCCGCGAAACACTCACGCGATTCCAA-GCCCGGACCAGAACTGACCATCATACAGCTACAATGGCACCTCGGAGCTTCAGCTCGAGCGCATGAATGTCTACTTCAACGAGGTATGTC----------TACCAACCCCTGGGTGGGGTGTGGTCAT-TGCAAGG-----TTGCTTGGACTGCT--T---CGACGGGAA---TTAACGCG-TTTTCCCTTTAGGCCTCCGGCAACAAGTACGTTCCCCGTGCCGTCCTCGTCGATCTCGAGCCTGGTACCATGGACGCCGTCCGCGCCGGCCCCTTCGGCCAGCTG----------------------
>Gnomoniopsis_idaeicola__CBS_125674_
TCATTGCTGGAACAAACGCCCTCACGGGTGCTACCCAGAAACCCTTTGTGAATTCTTCTC---TATTGTTGCCTCGGCAC-AGACTGGC-TTCCT-ACGAAGTCCCCTATTTTCCTTCTCTTCGGAGGGGGTAAGGGAGCAGGTCGGCCGGTGGCCCACTATAAACTCTTTG-TTTTTACTA--TGTATCTTCTGAGT-AAACAACTATAAATGAATCAAAACTTTTAACAACGGATCTCTTGGTTCTGGCATCGATGAAGAACGCAGCGAAATGCGATAAGTAATGTGAATTGCAGAATTCAGTGAATCATCGAATCTTTGAACGCACATTGCGCCCGCTGGTATTCCAGCGGGCATGCCTGTTCGAGCGTCATTTCAACCCTCAAAA---CCTC-GGTTTTGGTGTTGGAGGACTACGCTGCTCACCCAGCGTAGCCTCTGAAATACAGTGGCGGGCTCGCTAGAATTTTGAGCGTAGTAA-TTT-ATACC-TCGTTTG-TAAAGACTAGCGGTG--TCTCTTGCCGTAAAACCCCC-----------GATAATTTCCCCATCAATTCGATCCCCTTGACCATCAAAACTACAAAG-----CAAACAATCCGGAGCCAC-AGCTGCGACCGCAGCATGGCGGGCTGTTTGCTTG-----GGGCCAGAGTGGCTCAGC--TTTTTTCACCCTGTGCACATTTTTC--CTATTCGGTGGTGCGGGG-TTTGT--CGCTCTTATCTGGGAGATAGACAAACGTGACCCACCCTCC-GTCAC-CG-----AAAGGCCATCTCGGCCAACCTCAACC---CAC-TTTGACAGCCCATG-CCCACACC--CTTTCCTCTCTTGTTCATTTA--GCTATGATACCGTTGCTAATTCGATTGTCAT--CACAGCTGCTGAGCTCGGAAAGGGTTCTTTCAAGTATGCCTGGGTTCTGGACAAGCTGAAGGCTGAGCGTGAGCGTGGAATCACTATCGACATTGCTCTCTGGAAGTTCGAGACTCCCAAGTACTATGTCACCGTCATTGGTAAGTTAGCAATCAATCCC---TACGCCGTTA-TTGGCCTTGTCGTGC-AGGTTTGGCGGCATTGCCGCCCGACCGTGTGCGATACCGGGCTGTGCGAAGCCTCAATTTCGCG---ACAA-CTGCTGACGCCCTGAT-TTACAGACGCTCCCGGTCACCGTGATTTCATCAAGAACATGGGTGCTGCCTTCTGGTGCGTCCCCG-AGCGAAAA---GATCGTGTTCTGCGACGCGACAAG-CCCTTCTCAACCGTGT--TGTGGCGCTGATG---------ACTGACCTCGTCTGCAGGCAAACTATCTCTGGCGAGCACGGCCTCGACAGCAATGGCGTGTACG----TA---C--CTATCTCTC---CTGGCCGCGAAACACTCACGCGATTCCAA-GCCCGCACCAGAACTGACCATCATACAGCTACAACGGCACCTCGGAGCTTCAGCTCGAGCGCATGAATGTCTACTTCAACGAGGTATGTC----------TACCAACCCCTGGGTGGGGTGTGGTCAT-TGCAGGG-----TTGCTTGGACTGCT--T---CGATGGGAA---TTAACGCGTTTTTTCCTTTAGGCCTCCGGCAACAAGTACGTTCCCCGTGCCGTCCTCGTCGATCTCGAGCCTGGTACCATGGACGCCGTCCGCGCCGGCCCCTTCGGCCAGCTG----------------------
>Gnomoniopsis_macounii__CBS 121468_
TCATTGCTGGAACAAACGCCCTCACGGGTGCTACCCAGAAACCCTTTGTGAATTCTTCTT----ATTGTTGCCTCGGCAT-AGACTGGC-TTCGT--AGAAGTCCCTTCTC---------TTCCGAGAGAC----GGAGCAGGTCGGCCGGTGGCC--CTATAAACTCTTTG-TTTTTCT----TGTATCTTCTGAGT-AAACAACTATAAATGAATCAAAACTTTTAACAACGGATCTCTTGGTTCTGGCATCGATGAAGAACGCAGCGAAATGCGATAAGTAATGTGAATTGCAGAATTCAGTGAATCATCGAATCTTTGAACGCACATTGCGCCCGCTGGTATTCCAGCGGGCATGCCTGTTCGAGCGTCATTTCAACCCTCAAAA---CCTC-GGTTTTGGTGTTGGAGGACTACGCTGTAAAAA--GCGTAGCCTCTGAAATTCAGTGGCGGGCTCGCTAGAATTTTGAGCGTAGTAA-TTT-ATACC-TCGTTTG-TAAAGACTAGTGATG--TTTCTTGCCGTAAAACCCCCCAACTTTCTGA-----------------------------------------------------------------------------------------------------------------------------------------------------------------------------------------------------------------------------------------------------------------------------------------------------------------------------------------------------------------------------------------------------------------------------------------------------------------------------------------------------------------------------------------------------------------------------------------------------------------------------------------------------------AGACGCTCCCGGTCACCGTGATTTCATCAAGAACATGGGTGCTGCCTTCTGGTGCGTACCCG-AGCCCCAC---GATCATGTTTTTCGACGCGACGAA-AACATCTCGAACGTGT--TGCGGCTTCGATA---------ACTGACCTCGTTCGCAGGCAAACCATCTCTGGCGAGCACGGCCTCGACAGCAATGGCGTGTACG----TA-------TATATCTCTCTTCGGCCGCGAAACACC-ACGCGATCCAAG--C-----CCAGAACTGACCATCACAAAGCTACAATGGCACCTCTGAGCTCCAGCTCGAGCGCATGAATGTCTACTTCAACGAGGTGTGTC----------CACCAACACCT----GGGGTGTCCTCAT-TGCAAAGCTGTTCTGCTCGGTTTGCT--T---TGGTGGAAA---CTGACGCG-TTTCTCCTTTAGGCCTCGGGCAACAAGTACGTTCCCCGTGCCGTCCTCGTCGATCTCGAGCCTGGTACCATGGACGCCGTCCGCGCCGGCCCCTTCGGTCAGCTTTTCCGCCCCG------------
>Gnomoniopsis_occulta__CBS_125677_
TCATTGCTGGAACAAACGCCCTCACGGGTGCTACCCAGAAACCCTTTGTGAATTATTCTC---TATTGTTGCCTCGGCGC-AGACTGGC-TTCGT-ACGAAGTCCCTTGTT------------GGCAACAGCAA-GGAGCAGGTCGGCCGGTGGCC--CTATAAACTCTTTG-TTTTCCT----TGTATCTTCTGAGT-AAACAACTATAAATGAATCAAAACTTTTAACAACGGATCTCTTGGTTCTGGCATCGATGAAGAACGCAGCGAAATGCGATAAGTAATGTGAATTGCAGAATTCAGTGAATCATCGAATCTTTGAACGCACATTGCGCCCGCTGGTATTCCAGCGGGCATGCCTGTTCGAGCGTCATTTCAACCCTCAAAA---CCTC-GGTTTTGGTGTTGGAGGACTACGCGGTAAAAC--GCGTAGCCTCTGAAATTCAGTGGCGGGCTCGCTAGAATTTTGAGCGTAGTAA-TTT-GTACC-TCGTTTG-TAAAGACTAGTGATGC-TTTCTTGCCGTAAAACCCCC-------------------------------------------------------------TCGCAAACAGCCTGGAGCCTCAAGCTGCGACCTCAAGGTTGC-GGCTGTCTGCTC------GGGGCAGAGTGGACTTGTCTTTTTTTCGCCCTGTGCACATTTTTTC-GCTTTCGGTGGTGCGGGG-TTTGT--CGCTCTTATCTGGGAGATAGACAAACGTGACCCACCCCTGCGTCACTCAG----AGGGACCGTCTCGGCCAACCTCCACC---CAC-CTTGACAGCCCAAG-CTTATGCT--TTCCTTCCCTTGGCCAATGAAACATGAT---ACCGATGCTAACTCGATTGTCAT--CACAGCTGCTGAGCTCGGAAAGGGTTCTTTCAAGTATGCCTGGGTTCTGGACAAGCTGAAGGCTGAGCGTGAGCGTGGAATCACCATCGACATTGCTCTATGGAAGTTCGAGACTCCCAAGTACTACGTCACCGTCATTGGTAAGTTAGC---------------CCCCGTCA-TTGGTCATGTCGTAT-AGGTTCGGCAGTATTGCTGCCTGACCGCGCGCGATGCTGGCTTTGGCACTCCCTCGGTTTCACA---ACAT-CCGCTGACGCCTTGATTCTACAGACGCTCCCGGTCACCGTGATTTCATCAAGAACATGGGTGCTGCCTTCTGGTGCGTACCTG-AACCCCAC---GATCATGTTTTTCGACGCGACAAG-AACATCTCGAACGTGT--TGCGGCTTCGATA---------ACTGACCTTGTCTGCAGGCAAACCATCTCTGGCGAGCACGGCCTCGACAGCAATGGCGTGTATGTACATA---------AATCCC---CCGGCCGCGATATATC-ACGCGATTCAAG--C-----CCAAAACTGACCACTATGAAGCTACAATGGCACCTCTGAGCTCCAGCTCGAGCGCATGAATGTCTACTTCAACGAGGTATGTC----------TACCACAAGCT----GTGGTGTCCTCAT-GGCAAAC-----CTGCTCGGTTTACT--T---TGGCGGAAA---TTGACGCG-TTTCTCCTCAAGGCCTCCGGCAACAAGTACGTTCCCCGTGCCGTCCTCGTCGATCTCGAGCCTGGCACCATGGACGCCGTCCGTGCCGGCCCCTTCGGTCAGCTT----------------------
>Gnomoniopsis_occulta__CBS_125678_
TCATTGCTGGAACAAACGCCCTCACGGGTGCTACCCAGAAACCCTTTGTGAATTATTCTC---TATTGTTGCCTCGGCGC-AGACTGGC-TTCGT-ACGAAGTCCCTTGTT------------GGCAACAGCAA-GGAGCAGGTCGGCCGGTGGCC--CTATAAACTCTTTG-TTTTCCT----TGTATCTTCTGAGT-AAACAACTATAAATGAATCAAAACTTTTAACAACGGATCTCTTGGTTCTGGCATCGATGAAGAACGCAGCGAAATGCGATAAGTAATGTGAATTGCAGAATTCAGTGAATCATCGAATCTTTGAACGCACATTGCGCCCGCTGGTATTCCAGCGGGCATGCCTGTTCGAGCGTCATTTCAACCCTCAAAA---CCTC-GGTTTTGGTGTTGGAGGACTACGCGGTAAAAC--GCGTAGCCTCTGAAATTCAGTGGCGGGCTCGCTAGAATTTTGAGCGTAGTAA-TTT-GTACC-TCGTTTG-TAAAGACTAGTGATGC-TTTCTTGCCGTAAAACCCCC-----------CACAATCTCCACATCAATCCGATCTCCTTGATCATCGAAATCATCACACATCGCAAACAGCCTGGAGCCTCAAGCTGCGACCTCAAGGTTGC-GGCTGTCTGCTC------GGGGCAGAGTGGACTTGTCTTTTTTTCGCCCTGTGCACATTTTTTC-GCTTTCGGTGGTGCGGGG-TTTGT--CGCTCTTATCTGGGAGATAGACAAACGTGACCCACCCCTGCGTCACTCAG----AGGGACCGTCTCGGCCAACCTCCACC---CAC-CTTGACAGCCCAAG-CTTATGCT--TTCCTTCCCTTGGCCAATGAAACATGAT---ACCGATGCTAACTCGATTGTCAT--CACAGCTGCTGAGCTCGGAAAGGGTTCTTTCAAGTATGCCTGGGTTCTGGACAAGCTGAAGGCTGAGCGTGAGCGTGGAATCACCATCGACATTGCTCTATGGAAGTTCGAGACTCCCAAGTACTACGTCACCGTCATTGGTAAGTTAGC---------------CCCCGTCA-TTGGTCATGTCGTAT-AGGTTCGGCAGTATTGCTGCCTGACCGCGCGCGATGCTGGCTTTGGCACTCCCTCGGTTTCACA---ACAT-CCGCTGACGCCTTGATTCTACAGACGCTCCCGGTCACCGTGATTTCATCAAGAACATGGGTGCTGCCTTCTGGTGCGTACCTG-AACCCCAC---GATCATGTTTTTCGACGCGACAAG-AACATCTCGAACGTGT--TGCGGCTTCGATA---------ACTGACCTTGTCTGCAGGCAAACCATCTCTGGCGAGCACGGCCTCGACAGCAATGGCGTGTATGTACATA---------AATCCC---CCGGCCGCGATATATC-ACGCGATTCAAG--C-----CCAAAACTGACCACTATGAAGCTACAATGGCACCTCTGAGCTCCAGCTCGAGCGCATGAATGTCTACTTCAACGAGGTATGTC----------TACCACAAGCT----GTGGTGTCCTCAT-GGCAAAC-----CTGCTCGGTTTACT--T---TGGCGGAAA---TTGACGCG-TTTCTCCTCAAGGCCTCCGGCAACAAGTACGTTCCCCGTGCCGTCCTCGTCGATCTCGAGCCTGGCACCATGGACGCCGTCCGTGCCGGCCCCTTCGGTCAGCTT----------------------
>Gnomoniopsis_ paraclavulata_CBS 123202_
TCATTGCTGGAACAAACGCCCTCACGGGTGCTACCCAGAAACCCTTTGTGAATTATTCTC----ATTGTTGCCTCGGCAT-TGACTGGC-CTCTTCTGGAGGTCCCTTTCT--------CTTCGGGGAAA-----GGAGCAGGTCGGCCGGTGGCC--CTATAAACTCTTTG-TTTTTACAG--TGTATCTTCTGAGT-AAACAACTATAAATGAATCAAAACTTTTAACAACGGATCTCTTGGTTCTGGCATCGATGAAGAACGCAGCGAAATGCGATAAGTAATGTGAATTGCAGAATTCAGTGAATCATCGAATCTTTGAACGCACATTGCGCCCGCTGGTATTCCAGCGGGCATGCCTGTTCGAGCGTCATTTCAACCCTCAAAA---CTTC-GGTTTTGGTGTTGGAGGAATAC-TTGTAAAA---GAGTACCCTCTGAAATTTAGTGGCGGGCTCGCTAGAATTTTGAGCGTAGTAATTTT-ATACC-TCGTTTA-TAAAGACTAGCGGT---TCTCTTGCCGTAAAACCCCC-----------CACAATCTCCCCATCACTACGATCACCTTCATCATCGGTTCTACATCA-----CAAATACTCCTGGCCTAC-GACTGCGACCGTGAGGTGGC-GGCCGTTTGCTTT-----GGGGCGGAGTGGCTCGTC-TTTTTTTTGCCCGCTGCACATTTTTC--GTTTTCGGTGGTGCGGGG-TTTGT--CCCTCTTATCTGGGAGATAGATAAACGTGACCCACTCCAC-GTCACCTC-----AAAGGCCGTCTCGGTCGTCCATCATC----AC-CGCAACAGCGCATG-CCTACACA--CTCACTTGCCTACTCAATTAA--ATCATGATCTTAACGCTGACTTTATTACCCC--TATAGCTGCTGAGCTCGGAAAGGGTTCTTTCAAGTACGCCTGGGTTCTGGACAAGCTGAAGGCTGAGCGTGAGCGTGGAATCACCATCGACATTGCTCTCTGGAAGTTCGAGACTCCCAAGTACTATGTCACCGTCATTGGTAAGTCTTCATCTTCATCGTCACTTC-CACCGACTGGCCATGCTGTTT-GAGCATGGTAGCATTGCTGCCTGGCCACGCAAGTCA---GGCTGGACAATTCTTCATTTCCTCG---ACAA-TGACTGACAAGTTATCTTAACAGACGCTCCCGGTCACCGTGATTTCATCAAGAACATGGGTGCTGCCTTCTGGTGCGTACTCG-AGCTCCAC---GACCATAACACTCGGCTCGACATG-CCCAACCCAATCGTTT--TGCGACTTCGATA---------ACTGACCTCGACCGCAGGCAAACCATCTCCGGCGAGCACGGCCTCGACAGCAATGGCGTGTACG----TA---------TACTGT---TATGCCACAAA-CACC-ACGCGATTACAG--C-----TCAGAACTGATCATCGTATAGCTACAATGGTACCTCCGAGCTCCAGCTCGAGCGTATGAACGTCTACTTCAACGAAGTAAGTC----------TGCCAACGCCT----GGAACGTCGTCTTTTGCGACG-----TTGTTCGCTTTACA--T---TGATGGAAT---CTGACGCG--TTCTCTGCCAGGCCTCCGGCAACAAGTACGTTCCCCGTGCCGTCCTCGTCGATCTCGAGCCTGGTACCATGGACGCCGTCCGCGCTGGCCCCTTCGGTCAGCTA----------------------
>Gnomoniopsis_racemula__AR_3892__BPI_871003__
TCATTGCTGGAACAAACGCCCTCACGGGTGCTACCCAGAAACCCTTTGTGAATTCTTCTC---TATTGTTGCCTCGGCGC-AGACTGGC-TTCTTCACGAAGCCCCTTT--------------GGCAACAAA---GGAGCAGGTCGGCCGGTGGCC--CTATAAACTCTATG-TTTTTCT----TGTATTTTCTGAGT-AAACAACTATAAATGAATCAAAACTTTTAACAACGGATCTCTTGGTTCTGGCATCGATGAAGAACGCAGCGAAATGCGATAAGTAATGTGAATTGCAGAATTCAGTGAATCATCGAATCTTTGAACGCACATTGCGCCCGCTGGTATTCCAGCGGGCATGCCTGTTCGAGCGTCATTTCAACCCTCAAAA---CTTC-GGTTTTGGTGTTGGAGGACTACGCAGTAACAT--GCGTAGCCTCTGAAATTCAGTGGCGGGCTCGCTAGAATTTTGAGCGTAGTAA-TTT-ATACC-TCGTTTG-TAAAGACTAGTGATG---TTCTTGCCGTAAAACCCCC-AACTTCCTGA-----------------------------------------------------------------------------------------------------------------------------------------------------------------------------------------------------------------------------------------------------------------------------------------------------------------------------------------------------------------------------------------------------------------------------------------------------------------------------------------------------------------------------------------------------------------------------------------------------------------------------------------------------------AGACGCTCCCGGTCACCGTGATTTCATCAAGAACATGGGTGCTGCCTTCTGGTGCGTACCCG-AGCCCCACGAGGATGATATTTTTTGACGCGACGAG-AACATCTCGAACGTGT--TGCGGCTTCGATG---------ACTGACCACGTTTGCAGGCAAACCATCTCTGGCGAGCACGGCCTCGACAGCAATGGCGTGTATG----TA---CATATCTCTCCC---TCGGCCGCGAAATACA-ATGCGATCCCAG--C-----CCTGAACTGACCACCATGAAGTTACAATGGCACCTCTGAGCTCCAGCTCGAGCGCATGAACGTCTACTTCAACGAGGTATGTC----------TACCAACACCT----GGGGTGTCCGCAT-TGCAAGA-----CTGCTCGGTTTGCT--T---TAGCGGAAA---CTGACGCGTTTTCTTTCTTAGGCCTCCGGCAACAAGTACGTTCCCCGTGCCGTCCTCGTCGATCTCGAGCCTGGTACCATGGACGCCGTCCGCGCCGGCCCCTTCGGTCAGCTTTTCCGCCCCG------------
>Gnomoniopsis_rossmaniae_CFCC_54307__
---TTGCTGGA--CAACGCCTTCACGGGCGCTACCCAGAAACCCTTTGTGAATTTTTCCA---CTTAGTTGCCTCGGCAG-TGACTGGCTTTTTTATAGAAGGTCCCTTCT----------CTCGCAGAA-----GGAGCAGGTCGGCCGGTGGCC--CTATAAACTCTTTG-TTTTTACAG--TGTATCTTCTGAGTAACAATAACCAAAATGAATCAAAACTTTTAACAACGGATCTCTTGGTTCTGGCATCGATGAAGAACGCAGCGAAATGCGATAAGTAATGTGAATTGCAGAATTCAGTGAATCATCGAATCTTTGAACGCACATTGCGCCCGCTGGTATTCCAGCGGGCATGCCTGTTCGAGCGTCATTTCAACCCTCAAAA---CTTC-TGTTTTGGTGTTGGAGGAATAC-CTGTAACA---GGGTACCCTCTGAAATTTAGTGGCGGGCTCGCTAGAATTTTGAGCGTAGTAATTTT-ATACC-TCGTTTG-TAAAGACTAGTGAA---TCTCTTGCCGTAAAACCCCC----------------------------------------------------------ACCTCGCAAACACCCCCGAGCGGGTGGTCGCGGTCGCGAGACTGC-GGCCGTTTGCTC------TGGGCCGAGAGGCCCTTTTTTTTTTTGGCCCACTGCACATTTTTC--GTTTTCCGTGGTGCGGGG-TTTGT--CGCTCTTATCTGCGAGATAGACAAACGTGACCCACTTCTC-ATCCCTCCTC---AGTCGCCGCCTCGGCCATCCTCCACCGCCCAC-CTCAACAGCCCATG-CCCACAAT--CCCCCTTCTCTTGCCAATAA---ATGACCATCTCGATGCTAACTCAATTGCCTTCGCACAGCTGCTGAGCTCGGAAAGGGTTCCTTCAAGTAC-------------------------------------------------------------------------------------------------------------------------------------------------------------------------------------------------------------------------------------------------------------------------------------------GGTGCTGCCTTCTGGTGTGTCCCCG-AGCTCCAC---GAACATCTTTCTCGACGCGACACA-CCCGTTTCGACCGTGT--CGCGGCTTCGATATCTTCTCGTACTGACCTCGACTGCAGGCAAACCATCTCTGGCGAGCACGGCCTCGACAGCAATGGCGTGTACG---------------TATCTC---CATGCCGCAGA-CACG-ACGCGACTCGAG--C-----TCAAAACTGACCATCGCATAGCTACAATGGTACCTCCGAGCTCCAGCTCGAGCGTATGAACGTCTACTTCAACGAGGTATGTC----------T--------------------CATCTTTTTGCGATA-----CAGCTCCTTATCTTTGG---GGTTCGAAT---CTGACGCG--TTTTCCTGCAGGCCTCTGGCAACAAGTACGTTCCCCGTGCCGTCCTCGTCGATCTCGAGCCCGGTACCATGGACGCCGTCCGCGCCGGCCCCTTCGGTCAGCTGTTCCGCCCCGACAACTTCGTCT
>Gnomoniopsis_rossmaniae_CFCC_55876__
---TTGCTGGA--CAACGCCTTCACGGGCGCTACCCAGAAACCCTTTGTGAATTTTTCCA---CTTAGTTGCCTCGGCAG-TGACTGGCTTTTTTATAGAAGGTCCCTTCT----------CTCGCAGAA-----GGAGCAGGTCGGCCGGTGGCC--CTATAAACTCTTTG-TTTTTACAG--TGTATCTTCTGAGTAACAATAACCAAAATGAATCAAAACTTTTAACAACGGATCTCTTGGTTCTGGCATCGATGAAGAACGCAGCGAAATGCGATAAGTAATGTGAATTGCAGAATTCAGTGAATCATCGAATCTTTGAACGCACATTGCGCCCGCTGGTATTCCAGCGGGCATGCCTGTTCGAGCGTCATTTCAACCCTCAAAA---CTTC-TGTTTTGGTGTTGGAGGAATAC-CTGTAACA---GGGTACCCTCTGAAATTTAGTGGCGGGCTCGCTAGAATTTTGAGCGTAGTAATTTT-ATACC-TCGTTTG-TAAAGACTAGTGAA---TCTCTTGCCGTAAAACCCCC----------------------------------------------------------ACCTCGCAAACACCCCCGAGCGGGTGGTCGCGGTCGCGAGACTGC-GGCCGTTTGCTC------TGGGCCGAGAGGCCCTTTTTTTTTTTGGCCCACTGCACATTTTTC--GTTTTCCGTGGTGCGGGG-TTTGT--CGCTCTTATCTGCGAGATAGACAAACGTGACCCACTTCTC-ATCCCTCCTC---AGTCGCCGCCTCGGCCATCCTCCACCGCCCAC-CTCAACAGCCCATG-CCCACAAT--CCCCCTTCTCTTGCCAATAA---ATGACCATCTCGATGCTAACTCAATTGCCTTCGCACAGCTGCTGAGCTCGGAAAGGGTTCCTTCAAGTAC-------------------------------------------------------------------------------------------------------------------------------------------------------------------------------------------------------------------------------------------------------------------------------------------GGTGCTGCCTTCTGGTGTGTCCCCG-AGCTCCAC---GAACATCTTTCTCGACGCGACACA-CCCGTTTCGACCGTGT--CGCGGCTTCGATATCTTCTCGTACTGACCTCGACTGCAGGCAAACCATCTCTGGCGAGCACGGCCTCGACAGCAATGGCGTGTACG---------------TATCTC---CATGCCGCAGA-CACG-ACGCGACTCGAG--C-----TCAAAACTGACCATCGCATAGCTACAATGGTACCTCCGAGCTCCAGCTCGAGCGTATGAACGTCTACTTCAACGAGGTATGTC----------T--------------------CATCTTTTTGCGATA-----CAGCTCCTTATCTTTGG---GGTTCGAAT---CTGACGCG--TTTTCCTGCAGGCCTCTGGCAACAAGTACGTTCCCCGTGCCGTCCTCGTCGATCTCGAGCCCGGTACCATGGACGCCGTCCGCGCCGGCCCCTTCGGTCAGCTGTTCCGCCCCGACAACTTCGTCT
>Gnomoniopsis_sanguisorbae__CBS_858_79_
TCATTGCTGGAATAAACGCCCTCACGGGTGCTACCCAGAAACCCTTTGTGAATTCTTCTT---TATTGTTGCCTCGGCAT-AGACTGGC-TTCCT-ACGAAGCCCCTTTTT----------GCAAAAAGA-----GGAGCAGGTCGGCCGGTGGCC--CTATAAATTCTCTG-TTTTTTTAATTTGTATCTTCTGAGT-AAACAACTAAAAATGAATCAAAACTTTTAACAACGGATCTCTTGGTTCTGGCATCGATGAAGAACGCAGCGAAATGCGATAAGTAATGTGAATTGCAGAATTCAGTGAATCATCGAATCTTTGAACGCACATTGCGCCCGCTGGTATTCCAGCGGGCATGCCTGTTCGAGCGTCATTTCAACCCTCAAAA---CCTC-GGTTTTGGTGTTGGAGGACTACGCGGTAAAAC--GCGTAGCCTCTGAAATGTAGTGGCGGGCTCGCTAGAATTTTGAGCGTAGTAA-TTT-ATACC-TCGTTTG-TGAAGACTAGTGATG--ATCCTTGCCGTAAAACCCCC-----------CACTATCTCCCCATCGTCCTGATCTCCTTGATCATCCAAATCATCACAT-TTGCAAAAACCCTAGAGCCCC-AGCTGCAACCACAAGGTGGT-GGCTGGTT----------GGGGTTGAGTGGCTCGTC--TTTTTTGGCCCTGTGCACATTTTTTCGTTTTTTAGCGGTGCGGGG-TTTGT--CTCTCTTATCTAGGAGATAGACAAACGTGACCCACCCCTCCGTCACCCG-----AAGGACTATCTTGGCCAGCCTTCACC----AC-CTGAACAGCTAATG-CCTACAC---CTCCTTGCCTTGATGAATGAATCATGAT---ATCGATGCTAACT-GACTGTCAT--AACAGCTGCTGAGCTCGGAAAGGGTTCTTTCAAGTATGCCTGGGTTCTGGACAAGCTGAAGGCTGAGCGTGAGCGTGGAATCACCATCGACATTGCTCTCTGGAAGTTCGAGACTCCCAAGTACTACGTCACCGTCATTGGTAAGTTAGCAATTATACTT---TCCCCCGTTGACTGGCCATGCCGTGCTGGGTTTGGCAGTATCACTGCTT-CTCCCGCGCGATGCTGGCTTTAGCAATCCCTCGACTTCACA---ACAC-ACGCTGACGCCTCGGT-TTACAGACGCTCCCGGTCACCGTGATTTCATCAAGAACATGGGTGCTGCCTTCTGGTGCGTACCCA-AGGCCCAC---CATCATGTTTTTCGACGCGACAGG-AACATCTCGAGTGTGT--TGCGGCTTCGATA---------GCTGACCTCGTCTGCAGGCAAACCATCTCTGGCGAGCACGGCCTGGACAGCAATGGCGTGTATG----TA---CAGATACTTCCC---TCAGCCGCGAAACACC-ACGCAATCCAAG--C-----CCAGAACTGACCACCATGAAGCTACAATGGCACCTCGGAGCTCCAGCTCGAGCGCATGAATGTCTACTTCAACGAGGTATGTC----------TACCAACACCTG---GGGGTGTCCCCAT-TGCAAAG-----CTGCCCGGTTTGTT--T---GGACGGAAA---CTGACGCG-TTTCTCCCTAAGGCCTCCGGCAACAAGTACGTTCCCCGTGCCGTCCTCGTCGATCTCGAGCCCGGTACCATGGACGCCGTCCGCGCCGGCCCCTTTGGCCAGCTT----------------------
>Gnomoniopsis_silvicola_CFCC_54304__
--ATTGCTGG-ATACACGCTCGCAAGAGCGCTACCCAGAAACCCTTTGTGAATTTTTCTC---AAATGTTGCCTCGGCAG-TGACTGGC-TCTCT-ATAGAGTCCCTCTTT-----TCTTTTGGAGAAGA-----GGAGCAGGTCGGCCGGTGGCC--CTATAAACTCTTTG-TTTTTACAC--TGTATTTTCTGAGTTTTTAAAAAATAAATGAATCAAAACTTTTAACAACGGATCTCTTGGTTCTGGCATCGATGAAGAACGCAGCGAAATGCGATAAGTAATGTGAATTGCAGAATTCAGTGAATCATCGAATCTTTGAACGCACATTGCGCCCGCTGGTATTCCAGCGGGCATGCCTGTTCGAGCGTCATTTCAACCCTCAAAA---CTTCTTGTTTTGGTGTTGGAGGACTAC-CTGTAAAA---GGGTAGCCTCTGAAATTTAGTGGCGGGCTCGCTAGAATTTTGAGCGTAGTAA-TTT-ATACC-TCGTTTA-TGAAGACTAGTGATGTTTCCTTTGCCGTAAAACCCCC-----------CATCACC----------------------------------------------AATACCTCCAAGTGCTGC-TGCTGCGACCGGAAGGTCGT-AGCCGTTGCCCTG-GCGAGGGGCGAAGTGGCTCGTC-ATTTTTTCGCCTGTTGCACATTTTTC--GTTTTCGGTGGTGCGGGG-TTTGT--CCCTCTTATCTGGGAGATAGCCAAACGTGACCCACCCTGG-GTCACTC------GATGGTCATCTCGGCCATCCTCCAC----CACGCTTAACAGCCCTTA-TCCACAT---TTCCATCTTCTTTCTTGTATACAATGATGATCTCGATGCTGACTCGATTATCAT--CATAGCTGCTGAGCTCGGAAAGGGTTCCTTCAAGTAC-------------------------------------------------------------------------------------------------------------------------------------------------------------------------------------------------------------------------------------------------------------------------------------------GGTGCTGCTTTCTGGTGCGTACCCG-AGCTCCAC---GACCGTATTCCTCGACGCGAAATA-CACATCTAGACGGTGT--CGCGGCTACGGAA-ATAGAAG-GCTGACCTCGACTTCAGGCAAACCATCTCTGGCGAGCACGGCCTCGACAGCAATGGCGTGTACG----TT---------CAATTC---TATGCCGCAT--TACT-ACGCGATTCGGG-TC-----TCGTTGCTGACCTTCGAATAGTTACAATGGTACCTCGGAGCTCCAGCTCGAGCGTATGAACGTCTACTTCAACGAGGTATGTC----------TGCCAATATAT----CGGACGGCTTCTTTTGTGATA-----CAGTTCGAAATGCT--G---GGATGAACT---CTGACGCG--TCTTCCTGTAGGCCTCCGGCAACAAGTACGTTCCCCGTGCCGTCCTCGTCGATCTCGAGCCCGGTACCATGGACGCCGTCCGCGCCGGTCCTTTTGGCCAGCTTTTCCGCCCCGACAACTTCGTCT
>Gnomoniopsis_silvicola_CFCC_54418__
--ATTGCTGGAATACACGCTCGCAAGAGCGCTACCCAGAAACCCTTTGTGAATTTTTCTC---AAATGTTGCCTCGGCAG-TGACTGGC-TCTCT-ATAGAGTCCCTCTTT-----TCTTTTGGAGAAGA-----GGAGCAGGTCGGCCGGTGGCC--CTATAAACTCTTTG-TTTTTACAC--TGTATTTTCTGAGTTTTTAAAAAATAAATGAATCAAAACTTTTAACAACGGATCTCTTGGTTCTGGCATCGATGAAGAACGCAGCGAAATGCGATAAGTAATGTGAATTGCAGAATTCAGTGAATCATCGAATCTTTGAACGCACATTGCGCCCGCTGGTATTCCAGCGGGCATGCCTGTTCGAGCGTCATTTCAACCCTCAAAA---CTTCTTGTTTTGGTGTTGGAGGACTAC-CTGTAAAA---GGGTAGCCTCTGAAATTTAGTGGCGGGCTCGCTAGAATTTTGAGCGTAGTAA-TTT-ATACC-TCGTTTA-TGAAGACTAGTGATGTTTCCTTTGCCGTAAAACCCCC-----------CATCACC----------------------------------------------AATACCTCCAAGTGCTGC-TGCTGCGACCGGAAGGTCGT-AGCCGTTGCCCTG-GCGAGGGGCGAAGTGGCTCGTCA-TTTTTTCGCCTGTTGCACATTTTTC--GTTTTCGGTGGTGCGGGG-TTTGT--CCCTCTTATCTGGGAGATAGCCAAACGTGACCCACCCTGG-GTCACTC------GATGGTCATCTCGGCCATCCTCCAC----CACGCTTAACAGCCCTTA-TCCACAT---TTCCATCTTCTTTCTTGTATACAATGATGATCTCGATGCTGACTCGATTATCAT--CATAGCTGCTGAGCTCGGAAAGGGTTCCTTCAAGTAC-------------------------------------------------------------------------------------------------------------------------------------------------------------------------------------------------------------------------------------------------------------------------------------------GGTGCTGCTTTCTGGTGCGTACCCG-AGCTCCAC---GACCGTATTCCTCGACGCGAAATA-CACATCTAGACGGTGT--CGCGGCTACGGAA-ATAGAAG-GCTGACCTCGACTTCAGGCAAACCATCTCTGGCGAGCACGGCCTCGACAGCAATGGCGTGTACG----TT---------CAATTC---TATGCCGCAT--TACT-ACGCGATTCGGG-TC-----TCGTTGCTGACCTTCGAATAGTTACAATGGTACCTCGGAGCTCCAGCTCGAGCGTATGAACGTCTACTTCAACGAGGTATGTC----------TGCCAATATAT----CGGACGGCTTCTTTTGTGATA-----CAGTTCGAAATGCT--G---GGATGAACT---CTGACGCG--TCTTCCTGTAGGCCTCCGGCAACAAGTACGTTCCCCGTGCCGTCCTCGTCGATCTCGAGCCCGGTACCATGGACGCCGTCCGCGCCGGTCCTTTTGGCCAGCTTTTCCGCCCCGACAACTTCGTCT
>Gnomoniopsis_smithogilvyi__CBS_130190_
-------------------CCTCACGGGTGCTACCCAGAAACCCTTTGTGAATTCTTCTC----ATTGTTGCCTCGGCAT-GGACTGGC-TTCCTATGGAAGTCCCTCTTC----------TTCGGAAGC-----GGAGCAGGTCGGCCGGTGGCC--CTATAAACTCTTTG-TTTTTACAG--TGTATCTTCTGAGT-AAACAACTATAAATGAATCAAAACTTTTAACAACGGATCTCTTGGTTCTGGCATCGATGAAGAACGCAGCGAAATGCGATAAGTAATGTGAATTGCAGAATTCAGTGAATCATCGAATCTTTGAACGCACATTGCGCCCGCTGGTATTCCAGCGGGCATGCCTGTTCGAGCGTCATTTCAACCCTCAAAA---CTTC-GGTTTTGGTGTTGGAGGAATAC-TTGTAAAA---GAGTACCCTCTGAAATTTAGTGGCGGGCTCGCTAGAATTTTGAGCGTAGTAATTTT-ATACC-TCGTTTA-TAAAGACTGGCGGTT--GCTCTTGCCGTAAA------------------------------------------------------------------------------------------------------------------------------------------------------------------------------------------------------------------------------------------------------------------------------------------------------------------------------------------------GTCATGATCTCGTCGCTGACTCAATTACTAT--CATAGCTGCTGAGCTCGGAAAGGGTTCTTTCAAGTACGCCTGGGTTCTGGACAAGCTGAAGGCTGAGCGTGAGCGTGGAATCACCATCGACATTGCTCTCTGGAAGTTCGAGACTCCCAAGTACTATGTCACCGTCATTGGTAAGCTTTCATCCAATCTCC--CATCCCGTTG----GCCACATCGCGC-AGGAACGGCA-CACGGCTACCTGACCGCGTTTGGTGTTGGTTCC-ACAGCTCTTCAATTTTGCG---GCATTTCACTGACAATATTATTTCTCAGACGCTCCCGGTCACCGTGATTTCATCAAGAACATGGGTGCTGCCTTCTGGTGCGTACTTG-AGCTTCAC---GTCCATAATCCTCGACGCGAAATG-CCCAACTCGACCGTGT--CGTGGCTTCGACA---------ACTGACCTCGACTGCAGGCAAACCATCTCCGGCGAGCACGGCCTCGACAGCAATGGCGTGTACGTTTATA---------TATTCC---CATGCCGCAAA-CACC-ACGCGA----------------------------------------------------------------------------------------------------------------------------------------------------------------------------------------------------------------------------------------------------------------------------------------------------------------------------
>Gnomoniopsis_sp__CBS_130189_
-------------------CCTCACGGGTGCTACCCAGAAACCCTTTGTGAATTCTTCTC----ATTGTTGCCTCGGCAT-GGACTGGC-TTCCTATGGAAGTCCCTCTTC----------TTCGGAAGC-----GGAGCAGGTCGGCCGGTGGCC--CTATAAACTCTTTG-TTTTTACAG--TGTATCTTCTGAGT-AAACAACTATAAATGAATCAAAACTTTTAACAACGGATCTCTTGGTTCTGGCATCGATGAAGAACGCAGCGAAATGCGATAAGTAATGTGAATTGCAGAATTCAGTGAATCATCGAATCTTTGAACGCACATTGCGCCCGCTGGTATTCCAGCGGGCATGCCTGTTCGAGCGTCATTTCAACCCTCAAAA---CTTC-GGTTTTGGTGTTGGAGGAATAC-TTGTAAAA---GAGTACCCTCTGAAATTTAGTGGCGGGCTCGCTAGAATTTTGAGCGTAGTAATTTT-ATACC-TCGTTTA-TAAAGACTGGCGGTT--GCTCTTGCCGTAAA-----------------------------------------------------------------------------------------------------------------------------------------------------------------------------------------------------------------------------------------------------------------------------------------------------------------------------------CCATCTTCTTGTTGTCATGATCTCGTCGCTGACTCAATTACTAT--CATAGCTGCTGAGCTCGGAAAGGGTTCTTTCAAGTACGCCTGGGTTCTGGACAAGCTGAAGGCTGAGCGTGAGCGTGGAATCACCATCGACATTGCTCTCTGGAAGTTCGAGACTCCCAAGTACTATGTCACCGTCATTGGTAAGCTTTCATCCAATCTCC--CATCCCGTTG----GCCACATCGCGC-AGGAACGGCA-CACGGCTACCTGACCGCGTTTGGTGTTGGTTCC-ACAGCTCTTCAATTTTGCG---GCATTTCACTGACAATATTATTTCTCAGACGCTCCCGGTCACCGTGATTTCATCAAGAACATGGGTGCTGCCTTCTGGTGCGTACTTG-AGCTTCAC---GTCCATAATCCTCGACGCGAAATG-CCCAACTCGACCGTGT--CGTGGCTTCGACA---------ACTGACCTCGACTGCAGGCAAACCATCTCGGGCGAG-------------------------------------------------------------------------------------------------------------------------------------------------------------------------------------------------------------------------------------------------------------------------------------------------------------------------------------------------------------------------------------------------------
>Gnomoniopsis_tormentillae__CBS_904_79_
TCATTGCTGGAACAAACGCCCTCACGGGTGCTACCCAGAAACCCTTTGTGAATTCTTCTC---TATTGTTGCCTCGGCGC-AGACTGGC-TTCGT-ACGAAGTCCCGTTTC---------------GCAAGAAACGGAGCAGGTCGGCCGGTGGCC--CTATAAACTCTTTG-TTTTTCT----TGTATCTTCTGAGT-AAACAACTATAAATGAATCAAAACTTTTAACAACGGATCTCTTGGTTCTGGCATCGATGAAGAACGCAGCGAAATGCGATAAGTAATGTGAATTGCAGAATTCAGTGAATCATCGAATCTTTGAACGCACATTGCGCCCGCTGGTATTCCAGCGGGCATGCCTGTTCGAGCGTCATTTCAACCCTCAAAA---CCTC-GGTTTTGGTGTTGGAGGACTACGCAGTAAAAC--GCGTAGCCTCTGAAATTCAGTGGCGGGCTCGCTAGAATTTTGAGCGTAGTAA-TTT-ATACC-TCGTTTG-TAAAGACTAGTGATG---TTCTTGCCGTAAAACCCCC-AACTTTCTGACATAATCTCCGCATCAATCCGATCTCCTACATCATCGAAATCATCACA--TCGCAAACACCCTGGAGCCTC-TGCTGCTACCGCAAAGTGGC-GGCTGGCTGCTTGGGGGGGGCCTTGAGTGGCTCGTC--TTTTTTCGCCCTTTGCACATTTTTC--GTTTTCGGTGGTGCGGGG-TTTGT--CGCTCTTATCTGGGAGATAGACAAACGTGACCCACCCCTGCGTCACTC----------GGCATTTCGGCCAACGTCCACC---TAC-CCTGACCGCCCATG-ACTAAATC--CTTCTTCCCTTATTCTATGAAGTATGAT---CACGATGCTAACTCGATTGTCAT--CACAGCTGCTGAGCTCGGAAAGGGTTCTTTCAAGTATGCCTGGGTTTTGGACAAGCTGAAGGCTGAGCGTGAGCGTGGAATCACCATCGACATTGCTCTCTGGAAGTTCGAGACTCCCAAGTACTACGTCACCGTCATTGGTAAGTTAGCTGCCAAACTCCCCCTCGTCGTTT----GCCATGTCGTGC-AGGTTTGGCAGCGTGGCTGTCTGACCGTGCGCGATGCTGGCTGTGGTAAACCCTCAACTACGAC------ATCCACTGACGCCTT--TCTTTCAGACGCTCCCGGTCACCGTGATTTCATCAAGAACATGGGTGCCGCCTTCTGGTGCGTACCCG-GGGCCCAC---GATCATGTTTTCCGACGCGACAAG-AACATTTCGAACGTGT--TGCGGCTTCGATA---------ACTGACCTTGTCTGCAGGCAAACTATCTCTGGCGAGCACGGCCTCGACAGCAATGGCGTGTATG----TA---CATATATATCCC---CCGGCCGCGAAGTGCC-ACGCGATCCATG--C-----CCAATACTGACAGCCATGAAGCTACAATGGCACCTCTGAGCTCCAGCTCGAGCGCATGAATGTCTACTTCAACGAGGTATGTCTACGAA----CACAAACACCT----GGGGTGTCCTCAT-TGCAAGG-----CTGCTCGGTTTGCT--T---CGACGGAAA---CTGACGCG-TTTCTCCTCAAGGCCTCCGGCAACAAGTACGTTCCCCGTGCCGTCCTCGTCGATCTCGAGCCTGGTACCATGGACGCCGTCCGCGCCGGCCCCTTCGGTCAGCTATTCCGCCCG-------------
>Gnomoniopsis_xunwuensis_CFCC_53115__
-----------------------------------------CCCTTTGTGAATTATTCTC---AACTGTTGCCTCGGCAT-TGACTGGCTTTCTTTGTAAAGTCCCTTTTT----------TCGGAAA-------GGAGCAGGTCGGCCGGTGGCC--CTATAAACTC-TTG-TTTTTACAC--TGTATCTTCTGAGTAAAAAAAATATAAATGAATCAAAACTTTTAACAACGGATCTCTTGGTTCTGGCATCGATGAAGAACGCAGCGAAATGCGATAAGTAATGTGAATTGCAGAATTCAGTGAATCATCGAATCTTTGAACGCACATTGCGCCCGCTGGTATTCCAGCGGGCATGCCTGTTCGAGCGTCATTTCAACCCTCAAAA---CCTC-GGTTTTGGTGTTGGAGGAATAC-CTGTAAAA---GGGTACCCTCTGAAATTTAGTGGCGGGCTCGCTAGAATTTTGAGCGTAGTAA-TTT-ATACC-TCGTTTG-TAAAGACTAGCGGTT---------------------------------CATAT----------------GACTCCTACACCATCGATTCTACATCA---CAATCACCTCGAGAAGAT---GGTCGCGACCGCCAGGTTGC-AGCTGTTTGCTC------TGGGCGGAGTGGCTGT----TTTTTTCGCCTGCTGCACATTTTTC--GTTTTTGGTGGTGCGGGG-TTTGTCGC-CTCTTATCTGGGAGATAGACAAACGTGACCCACTCCTC-GTCACTG--------CAGCCGTCTCGGCCCTCCTCCTTC---CAC-CTCAACAGCCCACG-TTCACACCATCTCTCCCCTCCTCGCT-----TGACGATCATCTCAATACTAATGCAA-CATCAT--CACAGCTGCTGAGCTCGGAAAGGGTTCTTTCAA-----------------------------------------------------------------------------------------------------------------------------------------------------------------------------------------------------------------------------------------------------------------------------------------------GGTGCTGCCTTCTGGTGCGTAATCG-AGCTACAC---ATCCCTATCCTCCGACGCGAAATA-CCCGTCTCGACCGTGT--CGCGGCTTCTAGA---------ACTGACCTCGACTGCAGGCAAACTATCTCTGGCGAGCACGGCCTCGACAGCAATGGCGTGTATG---------------TATCTC---CATGCCGCTTG-CACT-ACGCGACTTCAG--C-----TCAAAACTGACCATCGTGTAGCTACAACGGTACCTCCGAGCTCCAGCTCGAGCGTATGAACGTCTACTTCAACGAGGTATGTC----------TACAAACGCCT----GGGGCCTCATCTTTTGCCATA-----CTGCTTGCTTGCAT------GGGCTGAGT---CTGACGCG--ATTGTCTACAGGCCTCCGGCAACAAGTATGTTCCTCGTGCCGTCCTCGTCGATCTCGAGCCTGGTACCATGGACGCCGTCCGTGCCGGCCCCTTCGGTCAGCTG----------------------
>Gnomoniopsis_xunwuensis_CFCC_53116__
-----------------------------------------CCCTTTGTGAATTATTCTC---AACTGTTGCCTCGGCAT-TGACTGGCTTTCTTTGTAAAGTCCCTTTTT----------TCGGAAA-------GGAGCAGGTCGGCCGGTGGCC--CTATAAACTC-TTG-TTTTTACAC--TGTATCTTCTGAGTAAAAAAAATATAAATGAATCAAAACTTTTAACAACGGATCTCTTGGTTCTGGCATCGATGAAGAACGCAGCGAAATGCGATAAGTAATGTGAATTGCAGAATTCAGTGAATCATCGAATCTTTGAACGCACATTGCGCCCGCTGGTATTCCAGCGGGCATGCCTGTTCGAGCGTCATTTCAACCCTCAAAA---CCTC-GGTTTTGGTGTTGGAGGAATAC-CTGTAAAA---GGGTACCCTCTGAAATTTAGTGGCGGGCTCGCTAGAATTTTGAGCGTAGTAA-TTT-ATACC-TCGTTTG-TAAAGACTAGCGGTT---------------------------------CATAT----------------GACTCCTACACCATCGATTCTACATCA---CAATCACCTCGAGAAGAT---GGTCGCGACCGCCAGGTTGC-AGCTGTTTGCTC------TGGGCGGAGTGGCTGT----TTTTTTCGCCTGCTGCACATTTTTC--GTTTTTGGTGGTGCGGGG-TTTGTCGC-CTCTTATCTGGGAGATAGACAAACGTGACCCACTCCTC-GTCACTG--------CAGCCGTCTCGGCCCTCCTCCTTC---CAC-CTCAACAGCCCACG-TTCACACCATCTCTCCCCTCCTCGCT-----TGACGATCATCTCAATACTAATGCAA-CATCAT--CACAGCTGCTGAGCTCGGAAAGGGTTCTTTCAA-----------------------------------------------------------------------------------------------------------------------------------------------------------------------------------------------------------------------------------------------------------------------------------------------GGTGCTGCCTTCTGGTGCGTAATCG-AGCTACAC---ATCCCTATCCTCCGACGCGAAATA-CCCGTCTCGACCGTGT--CGCGGCTTCTAGA---------ACTGACCTCGACTGCAGGCAAACTATCTCTGGCGAGCACGGCCTCGACAGCAATGGCGTGTATG---------------TATCTC---CATGCCGCTTG-CACT-ACGCGACTTCAG--C-----TCAAAACTGACCATCGTGTAGCTACAACGGTACCTCCGAGCTCCAGCTCGAGCGTATGAACGTCTACTTCAACGAGGTATGTC----------TACAAACGCCT----GGGGCCTCATCTTTTGCCATA-----CTGCTTGCTTGCAT------GGGCTGAGT---CTGACGCG--ATTGTCTACAGGCCTCCGGCAACAAGTATGTTCCTCGTGCCGTCCTCGTCGATCTCGAGCCTGGTACCATGGACGCCGTCCGTGCCGGCCCCTTCGGTCAGCTG----------------------
>Melanconis_stilbostoma__CBS_109778__
TCATTGCTGGAACAAACGCCCTCACGGGTGCTACCCAGAAACCCTTTGTGAATTCTTCTC---TATTGTTGCCTCGGCGC-AGACTGGC-TTCTTCACGAAGCCCCTTT--------------GGCAACAAA---GGAGCAGGTCGGCCGGTGGCC--CTATAAACTCTATG-TTTTTCT----TGTATTTTCTGAGT-AAACAACTATAAATGAATCAAAACTTTTAACAACGGATCTCTTGGTTCTGGCATCGATGAAGAACGCAGCGAAATGCGATAAGTAATGTGAATTGCAGAATTCAGTGAATCATCGAATCTTTGAACGCACATTGCGCCCGCTGGTATTCCAGCGGGCATGCCTGTTCGAGCGTCATTTCAACCCTCAAAA---CTTC-GGTTTTGGTGTTGGAGGACTACGCAGTAACAT--GCGTAGCCTCTGAAATTCAGTGGCGGGCTCGCTAGAATTTTGAGCGTAGTAA-TTT-ATACC-TCGTTTG-TAAAGACTAGTGATG---TTCTTGCCGTAAAACCCCC-AACTTCCTGA-----------------------------------------------------------------------------------------------------------------------------------------------------------------------------------------------------------------------------------------------------------------------------------------------------------------------------------------------------------------------------------------------------------------------------------------------------------------------------------------------------------------------------------------------------------------------------------------------------------------------------------------------------------AGACGCTCCCGGTCACCGTGACTTCATCAAGAACATGGGTGCTGCCTTCTGGTGCGTACCTGCATCTCCAC---GACGATACCACTCGACGCGAGACG-ACGAGTTCGGCCTTGT--GGTGGCTTCGAT----------ACTGACTTCGACTGTAGGCAAACCATCTCTGGCGAGCACGGCCTCGACAGCAATGGCGTGTATG---------------TACCTC---CATGCTGCAAA-CGTA-ACGCGCTGACAG--C-----TCGAGACTGACCATCGCACAGCTACAACGGTACCTCCGAGCTCCAGCTCGAGCGTATGAACGTCTACTTCAACGAGGTATGTC----------AATCGGAAATATCCTTGGGCATCACCTT-CGCGGTGA----CTGCTCGTGGCCTT------GAGCTTCTT---CTGACGCG--CTTCTGTACAGGCCTCCGGTAACAAGTATGTTCCCCGCGCCGTCCTCGTCGACCTCGAGCCCGGTACCATGGACGCCGTCCGCGCCGGCCCCTTCGGTCAGCTGTTCCGCCCTG------------
>Gnomoniopsis_mengyinensis_SAUCCMY0293
TCATTGCTGGAATACACGCTCGCAAGAGTGCTACCCAGAAACCCTTTGTGAATTATTCTC--AAAACGTTGCCTCGGCAG-TGACTGGC-TTTCTTAGGAAGTCCCTCCTT------------CGGGA-------GGAGCAGGTCGGCCGGTGGCC--CTATAAACTCTTTGTTTTTTACAA--TGTATCTTCTGAGTAAAACAAAAATAAATGAATCAAAACTTTTAACAACGGATCTCTTGGTTCTGGCATCGATGAAGAACGCAGCGAAATGCGATAAGTAATGTGAATTGCAGAATTCAGTGAATCATCGAATCTTTGAACGCACATTGCGCCCGCTGGTATTCCAGCGGGCATGCCTGTTCGAGCGTCATTTCAACCCTCAAAA---CTTC-TGTTTTGGTGTTGGAGGACTAC-CTGTAAAA---GGGTAGCCTCTGAAATTTAGTGGCGGGCTCGCTAGAATTTTGAGCGTAGTAA-TTT-ATACC-TCGTTTA-GGAAGACTAGTGATG--TTCTTTGCCGTAAAACCCCCCAACTTTCTGACACAATCTCCCCATTGTCTTGAAATGCTTCCCCATCGATTCTACATCA--CAAAATGCCTCACAGTGCTGC-TGCTGCGATCGCAAGGTCGT-GGCCGCTGCCCTG-TTGAGGTGCGAAGTGGCTCGTC-TTTTTTTCGCCTACTGCACATTTTTC--GTTTTCGGTGGTGCGGGG-TTTGT---CCTCTTATCTGGGAGACAGACAAACGTGACCCACTCTGG-GTCACTC------CATGGTACTCTCGGCCATCCCCCACCA------CCCAACAGTCCTGA-CACACAT---CTTCGTCTTCTATCTTGTATACAATGATCATTTCGATGCTAACTCGATTTTCCT--CACAGCTGCTGAGCTCGGAAAGGGTTCCTTCAAGTACGCCTGGGTCCTTGACAAGCTGAAGGCTGAGCGTGAGCGTGGAATCACCATCGACATTGCTCTCTGGAAGTTCGAGACTCCCAAGTACTATGTCACCGTCATTGGTAAGTTCTCGAATCAATTCCAACATCATGTTG-TCGACCATGCCGGGC-AGGTCTTGCAGCGTTGCTGCCTGATACTGTGCGGCACTCAGT----------TTACATCCCGAA---AACAATTGCTGACAACTTCATCCTACAGACGCTCCCGGTCACCGTGATTTCATCAAGAACATGGGTGCTGCTTTCTGGTGCGTACTCG-AGCTTCAC---GACCGTATACCTCGACGCGAAATA-TATATCTAGACGGCGT--CGCGGCTACGAAAAATAGAAG-GCTGACCTCGACTACAGGCAAACTATCTCTGGCGAGCACGGCCTCGACAGCAATGGCGTGTACG----TA---------CATTTC---TACGCCGCAT--TACT-ACGCGATTCCGG-GC-----TCATCACTGACCTGCGAACAGTTACAATGGTACCTCGGAGCTCCAGCTTGAGCGTATGAACGTCTACTTCAACGAGGTATGTC----------TACCAATATCT----GAGACAAT-TCTTGTGCGA-------CAGCTCGATTTACT--G---GGATGAACT---CTGACGCG--TTTTCCTTAAGGCCTCCGGCAACAAGTACGTTCCCCGTGCCGTCCTCGTCGATCTCGAGCCCGGTACCATGGACGCCGTCCGTGCCGGTCCTTTTGGTCAGCTTTTCCGCCCCGACAACTTCGTCT
>Gnomoniopsis_mengyinensis SAUCCMY0296
TCATTGCTGGAATACACGCTCGCAAGAGTGCTACCCAGAAACCCTTTGTGAATTATTCTC--AAAACGTTGCCTCGGCAG-TGACTGGC-TTTCTTAGGAAGTCCCTCCTT------------CGGGA-------GGAGCAGGTCGGCCGGTGGCC--CTATAAACTCTTTGTTTTTTACAA--TGTATCTTCTGAGTAAAACAAAAATAAATGAATCAAAACTTTTAACAACGGATCTCTTGGTTCTGGCATCGATGAAGAACGCAGCGAAATGCGATAAGTAATGTGAATTGCAGAATTCAGTGAATCATCGAATCTTTGAACGCACATTGCGCCCGCTGGTATTCCAGCGGGCATGCCTGTTCGAGCGTCATTTCAACCCTCAAAA---CTTC-TGTTTTGGTGTTGGAGGACTAC-CTGTAAAA---GGGTAGCCTCTGAAATTTAGTGGCGGGCTCGCTAGAATTTTGAGCGTAGTAA-TTT-ATACC-TCGTTTA-GGAAGACTAGTGATG--TTCTTTGCCGTAAAACCCCCCAACTTTCTGACACAATCTCCCCATTGTCTTGAAATGCTTCCCCATCGATTCTACATCA--CAAAATGCCTCACAGTGCTGC-TGCTGCGATCGCAAGGTCGT-GGCCGCTGCCCTG-TTGAGGTGCGAAGTGGCTCGTC-TTTTTTTCGCCTACTGCACATTTTTC--GTTTTCGGTGGTGCGGGG-TTTGT---CCTCTTATCTGGGAGACAGACAAACGTGACCCACTCTGG-GTCACTC------CATGGTACTCTCGGCCATCCCCCAC----CAC--CCAACAGTCCTGA-CACACAT---CTTCGTCTTCTATCTTGTATACAATGATCATTTCGATGCTAACTCGATTTTCCT--CACAGCTGCTGAGCTCGGAAAGGGTTCCTTCAAGTACGCCTGGGTCCTTGACAAGCTGAAGGCTGAGCGTGAGCGTGGAATCACCATCGACATTGCTCTCTGGAAGTTCGAGACTCCCAAGTACTATGTCACCGTCATTGGTAAGTTCTCGAATCAATTCCAACATCATGTTG-TCGACCATGCCGGGC-AGGTCTTGCAGCGTTGCTGCCTGATACTGTGCGGCACTCAGT----------TTACATCCCGAA---AACAATTGCTGACAACTTCATCCTACAGACGCTCCCGGTCACCGTGATTTCATCAAGAACATGGGTGCTGCTTTCTGGTGCGTACTCG-AGCTTCAC---GACCGTATACCTCGACGCGAAATA-TATATCTAGACGGCGT--CGCGGCTACGAAAAATAGAAG-GCTGACCTCGACTACAGGCAAACTATCTCTGGCGAGCACGGCCTCGACAGCAATGGCGTGTACG----TA---------CATTTC---TACGCCGCAT--TACT-ACGCGATTCCGG-GC-----TCATCACTGACCTGCGAACAGTTACAATGGTACCTCGGAGCTCCAGCTTGAGCGTATGAACGTCTACTTCAACGAGGTATGTC----------TACCAATATCT----GAGACAAT-TCTTGTGCGA-------CAGCTCGATTTACT--G---GGATGAACT---CTGACGCG--TTTTCCTTAAGGCCTCCGGCAACAAGTACGTTCCCCGTGCCGTCCTCGTCGATCTCGAGCCCGGTACCATGGACGCCGTCCGTGCCGGTCCTTTTGGTCAGCTTTTCCGCCCCGACAACTTCGTCT
>Gnomoniopsis_diaoluoshanensis SAUCCDL0964
TCATTGCTGGAATACACGCTCGCAAGAGTGCTACCCAGAAACCCTTTGTGAATTTTTCTC-AAAAACGTTGCCTCGGCAGTTGACTGGC-TTTCTTAGGAAGTCCCTCTTC------------GGA---------GGAGCAGGTCGGCCGGTGGCC--CCATAAACTCTTTG-TTTTTACAA--TGTATCTTCTGAGT-TTTTAAAAATAAATGAATCAAAACTTTTAACAACGGATCTCTTGGTTCTGGCATCGATGAAGAACGCAGCGAAATGCGATAAGTAATGTGAATTGCAGAATTCAGTGAATCATCGAATCTTTGAACGCACATTGCGCCCGCTGGTATTCCAGCGGGCATGCCTGTTCGAGCGTCATTTCAACCCTCAAAA---CTTC-GGTTTTGGTGTTGGAGGACTAC-CTGTAAAA---GGGTAGCCTCTGAAATTCAGTGGCGGGCTCGCTAGAATTTTGAGCGTAGTAA-TCT-ATACC-TCGTTTA-GGAAGACTAGTGATG--TTCTTTGCCGTAAAACCCCCCAACTTTCTGACACAATCTCCCCATCATCTTGAATTGCTTCCCCATCGATTCTACATCA--CGAAATACCTCACAGTGCTGC-TGCTGCGACCGCAAGGTCGT-GGCCGTTGTCCTG-TTGAGGGGCGAAGTGGCTCGTCCTTTTTTTCGCCTACTGCATATTTTTC--GTTTTCGGTGGTGCGGGG-TTTGT--CCCTCTTATCTGGGAGATAGACAAACGTGACCCACTCTGG-GTCACTC------AATGGTCCTCTTGGCCATCCTCCAT----CAC-CTCAACAGTCCTTA-CCCACAA---CTTCGTCTTGTTTGTTGTAAACAGTGATCACCTCGATGCTAACTCGATTATCAT--CACAGCTGCTGAGCTCGGAAAGGGTTCCTTCAAGTACGCCTGGGTTCTTGACAAGCTGAAGGCTGAGCGTGAGCGTGGAATCACCATCGACATTGCTCTCTGGAAGTTCGAGACTCCCAAGTACTATGTCACCGTCATTGGTAAGTTCTCAAATCAATTCCAACATCTTGTTG-TCGACCATGTCGTGG-AGGTCTCGCAGCGTCGCTGCCTGATACTGCGCGGTACTCGTC--GACAACTGTCTCATTCCGCA---AATATTTGCTGACGACTTCATCCTACAGACGCTCCCGGTCACCGTGATTTCATCAAGAACATGGGTGCTGCTTTCTGGTGCGTACTCG-AGCTCCAC---GACCGTATACCTCGACGCGAAATA-TACATCTAGACGGTGT--CGCGGCTACCGAA-ATAGAAG-GCTGACCTCGACTACAGGCAAACCATCTCTGGCGAGCACGGCCTCGACAGCAATGGCGTGTACG----TA---------CATTTC---TACGCCGCAT--TACT-ACGCGATTTCGG-GC-----TCATTATTGACCTGTAAACAGTTACAATGGTACCTCCGAGCTCCAGCTCGAGCGTATGAACGTCTACTTCAACGAGGTATGTA----------CACCAATATCT----AGGACGGTTTCTTGTGCGACA-----CAGCTCGATTTGCT--G---GGATGAACT---CTGACGCG--TTTTCCTTCAGGCCTCCGGCAACAAGTACGTTCCCCGTGCCGTTCTCGTCGATCTCGAACCCGGTACCATGGACGCCGTCCGCGCCGGTCCTTTTGGCCAGCTTTTCCGCCCCGACAACTTCGTCT
>Gnomoniopsis_diaoluoshanensis SAUCCDL0963
TCATTGCTGGAATACACGCTCGCAAGAGTGCTACCCAGAAACCCTTTGTGAATTTTTCTC-AAAAACGTTGCCTCGGCAGTTGACTGGC-TTTCTTAGGAAGTCCCTCTTC------------GGA---------GGAGCAGGTCGGCCGGTGGCC--CCATAAACTCTTTG-TTTTTACAA--TGTATCTTCTGAGT-TTTTAAAAATAAATGAATCAAAACTTTTAACAACGGATCTCTTGGTTCTGGCATCGATGAAGAACGCAGCGAAATGCGATAAGTAATGTGAATTGCAGAATTCAGTGAATCATCGAATCTTTGAACGCACATTGCGCCCGCTGGTATTCCAGCGGGCATGCCTGTTCGAGCGTCATTTCAACCCTCAAAA---CTTC-GGTTTTGGTGTTGGAGGACTAC-CTGTAAAA---GGGTAGCCTCTGAAATTCAGTGGCGGGCTCGCTAGAATTTTGAGCGTAGTAA-TCT-ATACC-TCGTTTA-GGAAGACTAGTGATG--TTCTTTGCCGTAAAACCCCCCAACTTTCTGACACAATCTCCCCATCATCTTGAATTGCTTCCCCATCGATTCTACATCA--CGAAATACCTCACAGTGCTGC-TGCTGCGACCGCAAGGTCGT-GGCCGTTGCCCTG-TTGAGGGGCGAAGTGGCTCGTCCTTTTTTTCGCCTACTGCATATTTTTC--GTTTTCGGTGGTGCGGGG-TTTGT--CCCTCTTATCTGGGAGATAGACAAACGTGACCCACTCTGG-GTCACTC------AATGGTCCTCTTGGCCATCCTCCAT----CAC-CTCAACAGTCCTTA-CCCACAA---CTTCGTCTTGTTTGTTGTAAACAGTGATCACTTCGATGCTAACTC-ATTATCAT--CACAGCTGCTGAGCTCGGAAAGGGTTCCTTCAAGTACGCCTGGGTTCTTGACAAGCTGAAGGCTGAGCGTGAGCGTGGAATCACCATCGACATTGCTCTCTGGAAGTTCGAGACTCCCAAGTACTATGTCACCGTCATTGGTAAGTTCCCAAATCAATTCCAACATCTTGTTG-TCGACCATGTCGTGG-AGGTCTCGCAGCGTCGCTGCCTGATACTGCGCGGTACTCGTC--GACAACTGTCTCATTCCGCA---AATATTTGCTGACGACTTCATCTCACAGACGCTCCCGGTCACCGTGATTTCATCAAGAACATGGGTGCTGCTTTCTGGTGCGTACTCG-AGCTCCAC---GACCGTATACCTCGACGCGAAATA-TACATCTAGACGGTGT--CGCGGCTACCGAA-ATAGAAG-GCTGACCTCGACTACAGGCAAACCATCTCTGGCGAGCACGGCCTCGACAGCAATGGCGTGTACG----TA---------CATTTC---TACGCCGCAT--TACT-ACGCGATTTCGG-GC-----TCATTATTGACCTGTAAACAGTTACAATGGTACCTCCGAGCTCCAGCTCGAGCGTATGAACGTCTACTTCAACGAGGTATGTA----------CACCAATATCT----AGGACGGTTTCTTGTGCGACA-----CAGCTCGATTTGCT--G---GGATGAACT---CTGACGCG--TTTTCCTTCAGGCCTCCGGCAACAAGTACGTTCCCCGTGCCGTTCTCGTCGATCTCGAACCCGGTACCATGGACGCCGTCCGCGCCGGTCCTTTTGGCCAGCTTTTCCGCCCCGACAACTTCGTCT
>Gnomoniopsis_diaoluoshanensis SAUCCDL0961
TCATTGCTGGAATACACGCTCGCAAGAGTGCTACCCAGAAACCCTTTGTGAATTTTTCTC-AAAAACGTTGCCTCGGCAGTTGACTGGC-TTTCTTAGGAAGTCCCTCTTC------------GGA---------GGAGCAGGTCGGCCGGTGGCC--CCATAAACTCTTTG-TTTTTACAA--TGTATCTTCTGAGT-TTTTAAAAATAAATGAATCAAAACTTTTAACAACGGATCTCTTGGTTCTGGCATCGATGAAGAACGCAGCGAAATGCGATAAGTAATGTGAATTGCAGAATTCAGTGAATCATCGAATCTTTGAACGCACATTGCGCCCGCTGGTATTCCAGCGGGCATGCCTGTTCGAGCGTCATTTCAACCCTCAAAA---CTTC-GGTTTTGGTGTTGGAGGACTAC-CTGTAAAA---GGGTAGCCTCTGAAATTCAGTGGCGGGCTCGCTAGAATTTTGAGCGTAGTAA-TCT-ATACC-TCGTTTA-GGAAGACTAGTGATG--TTCTTTGCCGTAAAACCCCCCAACTTTCTGACACAATCTCCCCATCATCTTGAATTGCTTCCCCATCGATTCTACATCA--CGAAATACCTCACAGTGCTGC-TGCTGCGACCGCAAGGTCGT-GGCCGTTGCCCTG-TTGAGGGGCGAAGTGGCTCGTCCTTTTTTTCGCCTACTGCATATTTTTC--GTTTTCGGTGGTGCGGGG-TTTGT--CCCTCTTATCTGGGAGATAGACAAACGTGACCCACTCTGG-GTCACTC------AATGGTCCTCTTGGCCATCCTCCAT----CAC-CTCAACAGTCCTTA-CCCACAA---CTTCGTCTTGTTTGTTGTAAACAGTGATCACTTCGATGCTAACTC-ATTATCAT--CACAGCTGCTGAGCTCGGAAAGGGTTCCTTCAAGTACGCCTGGGTTCTTGACAAGCTGAAGGCTGAGCGTGAGCGTGGAATCACCATCGACATTGCTCTCTGGAAGTTCGAGACTCCCAAGTACTATGTCACCGTCATTGGTAAGTTCCCAAATCAATTCCAACATCTTGTTG-TCGACCATGTCGTGG-AGGTCTCGCAGCGTCGCTGCCTGATACTGCGCGGTACTCGTC--GACAACTGTCTCATTCCGCA---AATATTTGCTGACGACTTCATCTCACAGACGCTCCCGGTCACCGTGATTTCATCAAGAACATGGGTGCTGCTTTCTGGTGCGTACTCG-AGCTCCAC---GACCGTATACCTCGACGCGAAATA-TACATCTAGACGGTGT--CGCGGCTACCGAA-ATAGAAG-GCTGACCTCGACTACAGGCAAACCATCTCTGGCGAGCACGGCCTCGACAGCAATGGCGTGTACG----TA---------CATTTC---TACGCCGCAT--TACT-ACGCGATTTCGG-GC-----TCATTATTGACCTGTAAACAGTTACAATGGTACCTCCGAGCTCCAGCTCGAGCGTATGAACGTCTACTTCAACGAGGTATGTA----------CACCAATATCT----AGGACGGTTTCTTGTGCGACA-----CAGCTCGATTTGCT--G---GGATGAACT---CTGACGCG--TTTTCCTTCAGGCCTCCGGCAACAAGTACGTTCCCCGTGCCGTTCTCGTCGATCTCGAACCCGGTACCATGGACGCCGTCCGCGCCGGTCCTTTTGGCCAGCTTTTCCGCCCCGACAACTTCGTCT
>Gnomoniopsis_yunnanensis SAUCCYN1659
TCATTGCTGGAATACACGCTCGCAAGAGTGCTACCCAGAAACCCTTTGTGAATTTTTCTC--AAAACGTTGCCTCGGCAGTTGACTGAC-TTTTT--CAAAGTCCCTCTTC------------GGA---------GGAGCAGGTCGGCCGGTGGCC--CCATAAACTCTTTGTTTTTTACAA--TGTATCTTCTGAAT-TTTTAAAAATAAATGAATCAAAACTTTTAACAACGGATCTCTTGGTTCTGGCATCGATGAAGAACGCAGCGAAATGCGATAAGTAATGTGAATTGCAGAATTCAGTGAATCATCGAATCTTTGAACGCACATTGCGCCCGCTGGTATTCCAGCGGGCATGCCTGTTCGAGCGTCATTTCAACCCTCAAAA---CTTC-GGTTTTGGTGTTGGAGGACTAC-CTGTAAAA---GGGTAGCCTCTGAAATTTAGTGGCGGGCTCGCTAGAATTTTGAGCGTAGTAA-TTT-ATACC-TCGTTTA-GGAAGACTAGTGATG--TTCTTTGCCGTAAAACCCCCCAACTTTCTGACACAATCTCCCCATCATCTTGAATTGCTTCCCCATCGATTCTACATCA--CGAAATACCTCACAGTGCTGC-TGCTGCGACCGCAAGGTCGT-GGCCGTTGCCCTC-TTGAGGGGCGAAGTGGCTCTTCTTTTTTTTCGCCTACTGCACATTTTTC--GTTTTCGGTGGTGCGGGG-TTTGT--CCCTCTTATCTGGGAGATAGACAAACGTGACCCACTCTCG-GTCACTC------AATGGTC--CTCGGCCATCCTCCAT----CAC-CTCAACAGTCCTTG-CCCACGT---CTTCGTCTTCTTTCTTGTAAACAGCGATCACTTCGATGCTAACTCGATTATCAT--CACAGCTGCTGAGCTCGGAAAGGGTTCCTTCAAGTACGCCTGGGTTCTTGACAAGCTGAAGGCTGAGCGTGAGCGTGGAATCACCATCGACATTGCTCTCTGGAAGTTCGAGACTCCCAAGTACTATGTCACCGTCATTGGTAAGTTCACAAATCAATTTCAACATCTTGTTG-TGGACTATGTCGCGG-AGGTCTTGCAGCGTCGCTGCCTGATACTGCGCGGCACTCGTCTCGACAACTGTCTCATTCCGCA---AACATTTGCTGACGACTTCATCCTACAGACGCTCCCGGTCACCGTGATTTCATCAAGAACAT-GGTGCTGCTTTCTGGTGCGTACTCG-AGCTCCAC---GACCGTATACCTCGACGCGAAATA-TACATCTAGACGGTGT--CGCGGCTACCGAA-ATAGAAG-GCTGACCTCGACTACAGGCAAACCATCTCTGGCGAGCACGGCCTCGACAGCAATGGCGTGTACG----TA---------CATTTC---TACGCCGCAT--TACT-ACGCGATTCCGG-GC-----TCATTATTGACCTGTAAACAGTTACAATGGTACCTCCGAGCTCCAGCTCGAGCGTATGAACGTCTACTTCAACGAGGTATGTA----------CACCAGTATCT----AGGATGGTCTCTTGTGCGACA-----CAGCTCGATTTGCT--G---GGATGAACT---CTGACGCG--TTTTCCTTCAGGCCTCCGGCAACAAGTACGTTCCCCGTGCCGTTCTCGTCGATCTCGAGCCCGGTACCATGGACGCCGTCCGCGCCGGTCCTTTCGGCCAGCTTTTCCGCCCCGACAACTTCGTCT
>Gnomoniopsis_yunnanensis SAUCCYN1657
TCATTGCTGGAATACACGCTCGCAAGAGTGCTACCCAGAAACCCTTTGTGAATTTTTCTC--AAAACGTTGCCTCGGCAGTTGACTGGC-TTTCTTGTGAAGTCCCTCTTC------------GGA---------GGAGCAGGTCGGCCGGTGGCC--CCATAAACTCTTTGTTTTTTACAA--TGTATCTTCTGAGT-TTTTAAAAATAAATGAATCAAAACTTTTAACAACGGATCTCTTGGTTCTGGCATCGATGAAGAACGCAGCGAAATGCGATAAGTAATGTGAATTGCAGAATTCAGTGAATCATCGAATCTTTGAACGCACATTGCGCCCGCTGGTATTCCAGCGGGCATGCCTGTTCGAGCGTCATTTCAACCCTCAAAA---CTTC-TGTTTTGGTGTTGGAGGACTAC-CTGTAAAA---GGGTAGCCTCTGAAATTTAGTGGCGGGCTCGCTAGAATTTTGAGCGTAGTAA-TCT-ATACC-TCGTTTA-GGAAGACTAGTGATG--TTCTTTGCCGTAAAACCCCCCAACTTTCTGACACAATCTCCCCATCATCTTGAATTGCTTCCCCATCGATTCTACATCA--CGAAATACCTCACAGTGCTGC-TGCTGCGACCGCAAGGTCGT-GGCCGTTGCCCTG-ATGAGGGGCGAAGTGGCTCTTCTTTTTTTTCGCCTACTGCACATTTTTC--GTTTTCGGTGGTGCGGGG-TTTGT--CCCTCTTATCTGGGAGATAGACAAACGTGACCCACTCTCG-GTCACTC------AATGGTC--CTTGGCCATCCTCCAT----CAC-CTCAACAGTCCTTG-CCCACGT---CTTCGTCTTCTTTCTTGTAAACAGCGATCACCTCGATGCTAACCCGATTATCAT--CACAGCTGCTGAGCTCGGAAAGGGTTCCTTCAAGTACGCCTGGGTTCTCGACAAGCTGAAGGCTGAGCGTGAGCGTGGAATCACCATCGACATTGCTCTCTGGAAGTTCGAGACTCCCAAGTACTATGTCACCGTCATTGGTAAGTTCACAACTCAATTTCAACATCTTGTTG-TGGACCATGTCGCGG-AGGTCTCGCAGCGTCGCTGCCTGATACTGCGCGGCACTCGTCCCGACAACTGTCTCATTCCGCA---AACATTTGCTGACGACTTCATCCTACAGACGCTCCCGGTCACCGTGATTTCATCAAGAACATGGGTGCTGCTTTCTGGTGCGTACTCG-AGCTCCAC---GACCGTATACCTCGACGCGACATA-TACATCTAGACGGTGT--CGCGGCTACCGAA-ATAGAAG-GCTGACCTCAACCACAGGCAAACCATCTCTGGCGAGCACGGCCTCGACAGCAATGGCGTGTACG----TA---------CATTTC---TACGCCGCAT--TACT-ACGCGATTCCGG-GC-----TCATTATTGACCTGTTAACAGTTACAATGGTACCTCCGAGCTCCAGCTCGAGCGTATGAACGTCTACTTCAACGAGGTATGTA----------CACCAATATCT----AGGACGGTCTCTTGTGCGACA-----CAGCTCGATTTGCT--G---GGATGAACT---CTGACGCG--TTTTCCTTCAGGCCTCCGGCAACAAGTACGTTCCCCGTGCCGTTCTCGTCGATCTCGAGCCCGGTACCATGGACGCCGTCCGCGCCGGTCCTTTCGGCCAGCTTTTCCGCCCCGACAACTTCGTCT
>Gnomoniopsis_yunnanensis SAUCCYN1641
TCATTGCTGGAATACACGCTCGCAAGAGTGCTACCCAGAAACCCTTTGTGAATTTTTCTC--AAAACGTTGCCTCGGCAGTTGACTGAC-TTTTT--CAAAGTCCCTCTTC------------GGA---------GGAGCAGGTCGGCCGGTGGCC--CCATAAACTCTTTGTTTTTTACAA--TGTATCTTCTGAAT-TTTTAAAAATAAATGAATCAAAACTTTTAACAACGGATCTCTTGGTTCTGGCATCGATGAAGAACGCAGCGAAATGCGATAAGTAATGTGAATTGCAGAATTCAGTGAATCATCGAATCTTTGAACGCACATTGCGCCCGCTGGTATTCCAGCGGGCATGCCTGTTCGAGCGTCATTTCAACCCTCAAAA---CTTC-GGTTTTGGTGTTGGAGGACTAC-CTGTAAAA---GGGTAGCCTCTGAAATTTAGTGGCGGGCTCGCTAGAATTTTGAGCGTAGTAA-TTT-ATACC-TCGTTTA-GGAAGACTAGTGATG--TTCTTTGCCGTAAAACCCCCCAACTTTCTGACACAATCTCCCCATCATCTTGAATTGCTTCCCCATCGATTCTACATCA--CGAAATACCTCACAGTGCTGC-TGCTGCGACCGCAAGGTCGT-GGCCGTTGCCCTG-ATGAGGGGCGAAGTGGCTCTTCTTTTTTTTCGCCTACTGCACATTTTTC--GTTTTCCGTGGTGCGGGG-TTTGT--CCCTCTTATCTGGGAGATAGACAAACGTGACCCACTCTCG-GTCACTC------AATGGTC--CTCGGCCATCCTCCAT----CAC-CTCAACAGTCCTTA-CCCACGT---CTACGTCTTCTTTCTTGTAAACAGCGATCACCTCGATGCTAACTCGATTATCAT--CACAGCTGCTGAGCTCGGAAAGGGTTCCTTCAAGTACGCCTGGGTTCTTGACAAGCTGAAGGCTGAGCGTGAGCGTGGAATCACCATCGACATTGCTCTCTGGAAGTTCGAGACTCCCAAGTACTATGTCACCGTCATTGGTAAGTTCAAAAATCAATTTCAACATCCTGTTG-TGGACCATGTCGCGG-AGGTCTCGCAGCGTCGCTGCCTGATACTGCGCGGCACTCGTCTCGACAACTGTCTCATCCCGCA---AACATTTGCTGACGACTTCATCCTACAGACGCTCCCGGTCACCGTGATTTCATCAAGAACATGGGTGCTGCTTTCTGGTGCGTACTCG-AGCTCCAC---GACCGTATACCTCGACGCGACATA-TACATCTAGACGGTGT--CGCGGCTACCGAA-ATAGAAG-GCTGACCTCGACTACAGGCAAACCATCTCTGGCGAGCACGGCCTCGACAGCAATGGCGTGTACG----TA---------CATTTC---TACGCCGCAC--TACT-ACGCGATTCCGG-GC-----TCATTATTGACCTGTAAACAGTTACAATGGTACCTCCGAGCTCCAGCTCGAGCGTATGAACGTCTACTTCAACGAGGTATGTA----------CACCAGTATCT----AGGATGGTCTCTTGTGCGACA-----CAGCTCGATTTGCT--G---GGATGAACT---CTAACGCG--TTTTCCTTCAGGCCTCCGGCAACAAGTACGTTCCCCGTGCCGTTCTCGTCGATCTCGAGCCCGGTACCATGGACGCCGTCCGCGCCGGTCCTTTCGGCCAGCTTTTCCGCCCCGACAACTTCGTCT
>Gnomoniopsis_lithocarpi SAUCCYN0742
TCATTGCTGGAATACACGCCCTCACGGGTGCTACCCAGAAACCCTTTGTGAATTCTTCTCAAAAAACGTTGCCTCGGCAG-TGACTGGC-TTCCT-TGGAAGTCCCTTTTC-----TTTTTGCAAAAAAAGGAATGGAGCAGGTCGGCCGGTGGCC--CTATAAACTCTTTG-TTTTTACCA--TGTATCTTCTGAGTTTTTTAAACATAAATGAATCAAAACTTTTAACAACGGATCTCTTGGTTCTGGCATCGATGAAGAACGCAGCGAAATGCGATAAGTAATGTGAATTGCAGAATTCAGTGAATCATCGAATCTTTGAACGCACATTGCGCCCGCTGGTATTCCAGCGGGCATGCCTGTTCGAGCGTCATTTCAACCCTCAAAA---CTTC-TGTTTTGGTGTTGGAGGACTAC-CTGTAAAA---AGGTAGCCTCTGAAATTTAGTGGCGGGCTCGCTAGAATTTTGAGCGTAGTAA-TTT-TTACCTTCGTTTG-TAAAGACTAGTGATGT-TTCTTTGCCGTAAAACCCCCCAACTTTCTGACATGATCTCCCCATCACATTGAATCCCTTTCCCATCGATTCTACATCA--CAATACACTTGAAAGCGCCGC-TGCTGCGACCGTAAAGTCGT-GGCCGTTTGCCT--TTGAGGGGCGGAGTGGCTCGTCCTTTTTTCGCACCACTGCACATTTTTC--TCTTGCGGTGGTGCGGGG-TTTGT--CCCTCTTATCTGGGAGATAGACAAACGTGACCCACTGTTC-GTCATAC--AGTCAATGGTCGTCTCGGCCATCGTCCATC---CAC-CTCAACAGCATATA-TCCACATCATCGTCGTCGTCTTTCTTGCATGCCATGACAATATTGATGCTAACTCGATTGTCAT--CACAGCTGCTGAGCTCGGAAAGGGTTCCTTCAAGTACGCCTGGGTTCTTGACAAGCTGAAGGCTGAGCGTGAGCGTGGAATCACCATCGACATTGCTCTCTGGAAGTTCGAGACTCCCAAGTACTATGTCACCGTCATTGGTAAGTTTTCAGATCAATGT---CACCTTGTTG-TCGCCACTGTCGCGC-AGGTTTCACAGCAT-GCTGTACGACCCCGT-CGACATTTGGCTTGACAACTATTCCATCTTGTGGACACAC-TTGCTGACGTCTTCATATTCCAGACGCTCCCGGTCACCGTGATTTCATCAAGAACATGGGTGCTGCTTTCTGGTGCGTACTCG-AGCTCCAC---GACCGAACTCCTCGACGCGAATTATCCCATCTAAACGGTGT--CGCGGCTACGAAA-ACAGAAG-GCTGACCTCGACTGCAGGCAAACTATCTCTGGCGAGCACGGCCTCGACAGCAATGGCGTGTACG----TA---------CATTTT---AAGGCCCTT---TTTTTACGCGACTTTGG-GC-----TCAGTACTGACCTACGTCTAGCTACAATGGTACCTCGGAGCTCCAGCTCGAGCGTATGAATGTTTACTTCAACGAGGTATGTC----------TACCGATATCA----GGAGCAATTTCTTATGCGACA-----CAGCTCGGCTCGCT--G---GGATGAAAT---CTGACGCG--TTACCCTTCAGGCCTCCGGCAACAAGTACGTTCCCCGTGCCGTCCTCGTCGATCTCGAGCCCGGTACCATGGACGCCGTCCGCGCCGGTCCTTTCGGTCAGCTTTTCCGCCCCGACAACTTCGTCT
>Gnomoniopsis_lithocarpi SAUCCYN0743
TCATTGCTGGAATACACGCCCTCACGGGTGCTACCCAGAAACCCTTTGTGAATTCTTCTCAAAAAACGTTGCCTCGGCAG-TGACTGGC-TTCCT-TGGAAGTCCCTTTTC-----TTTTTGCAAAAAAAGGAATGGAGCAGGTCGGCCGGTGGCC--CTATAAACTCTTTG-TTTTTACCA--TGTATCTTCTGAGTTTTTTAAACATAAATGAATCAAAACTTTTAACAACGGATCTCTTGGTTCTGGCATCGATGAAGAACGCAGCGAAATGCGATAAGTAATGTGAATTGCAGAATTCAGTGAATCATCGAATCTTTGAACGCACATTGCGCCCGCTGGTATTCCAGCGGGCATGCCTGTTCGAGCGTCATTTCAACCCTCAAAA---CTTC-TGTTTTGGTGTTGGAGGACTAC-CTGTAAAA---AGGTAGCCTCTGAAATTTAGTGGCGGGCTCGCTAGAATTTTGAGCGTAGTAA-TTT-TTACCTTCGTTTG-TAAAGACTAGTGATGT-TTCTTTGCCGTAAAACCCCCCAACTTTCTGACATGATCTCCCCATCACATTGAATCCCTTTCCCATCGATTCTACATCA--CAATACACTTGAAAGCGCCGC-TGCTGCGACCGTAAAGTCGT-GGCCGTTTGCCT--TTGAGGGGCGGAGTGGCTCGTCCTTTTTTCGCACCACTGCACATTTTTC--TCTTGCGGTGGTGCGGGG-TTTGT--CCCTCTTATCTGGGAGATAGACAAACGTGACCCACTGTTC-GTCATAC--AGTCAATGGTCGTCTCGGCCATCGTCCATC---CAC-CTCAACAGCATATA-TCCACATCATCGTCGTCGTCTTTCTTGCATGCCATGACAATATTGATGCTAACTCGATTGTCAT--CACAGCTGCTGAGCTCGGAAAGGGTTCCTTCAAGTACGCCTGGGTTCTTGACAAGCTGAAGGCTGAGCGTGAGCGTGGAATCACCATCGACATTGCTCTCTGGAAGTTCGAGACTCCCAAGTACTATGTCACCGTCATTGGTAAGTTTTCAGATCAATGT---CACCTTGTTG-TCGCCACTGTCGCGC-AGGTTTCACAGCAT-GCTGTACGACCCCGT-CGACATTTGGCTTGACAACTATTCCATCTTGTGGACACAC-TTGCTGACGTCTTCATATTCCAGACGCTCCCGGTCACCGTGATTTCATCAAGAACATGGGTGCTGCTTTCTGGTGCGTACTCG-AGCTCCAC---GACCGAACTCCTCGACGCGAATTATCCCATCTAAACGGTGT--CGCGGCTACGAAA-ACAGAAG-GCTGACCTCGACTGCAGGCAAACTATCTCTGGCGAGCACGGCCTCGACAGCAATGGCGTGTACG----TA---------CATTTT---AAGGCCCTT---TTTTTACGCGACTTTGG-GC-----TCAGTACTGACCTACGTCTAGCTACAATGGTACCTCGGAGCTCCAGCTCGAGCGTATGAATGTTTACTTCAACGAGGTATGTC----------TACCGATATCA----GGAGCAATTTCTTATGCGACA-----CAGCTCGGCTCGCT--G---GGATGAAAT---CTGACGCG--TTACCCTTCAGGCCTCCGGCAACAAGTACGTTCCCCGTGCCGTCCTCGTCGATCTCGAGCCCGGTACCATGGACGCCGTCCGCGCCGGTCCTTTCGGTCAGCTTTTCCGCCCCGACAACTTCGTCT
